# Supplementary material for: Comparative genomics among Saccharomyces cerevisiae × Saccharomyces kudriavzevii natural hybrid strains isolated from wine and beer reveals different origins
Source: BMC Genomics. 2012 Aug 20;13:407. doi: 10.1186/1471-2164-13-407 (PMC3468397; doi:10.1186/1471-2164-13-407)
Supplement: Additional file 2 — able S1. Binary table showing the presence/absence of a particular event for each hybrid strain (coded as 1/0 respectively). kud, S. kudriavzevii; loss, chromosome loss; rec, recombination generating a chimerical chromosome. Roman numerals indicate chromosome numbers and Arabic numerals the types of chimerical chromosomes or the restriction sites in the analysis of RFLP patterns in 34 genes. Parsimony tree was computed using a mixture model in which chimerical chromosomes, S. kudriavzevii chromosome losses and double S. cerevisiae chromosome were considered under the Camin-Sokal criterion and restriction site gains/losses under the Wagner criterion. (XLS 32 kb) [file 1471-2164-13-407-S2.xls]

## Sheet: Hoja1
Additional file 2. Binary table showing the presence/absence of a particular event for each hybrid strain (coded as 1/0 respectively). kud, S. kudriavzevii; loss, chromosome loss; rec, recombination generating a chimerical chromosome. Roman numerals indicate chromosome numbers and Arabic numerals the types of chimerical chromosomes or the restriction sites in the analysis of RFLP patterns in 35 g…
	Chromosome rearrangements																																	Restriction site gains/losses
Hybrids	kud I loss	rec II	kud II loss	recIII	kud III loss	rec1 IV	rec2 IV	rec3 IV	rec1 V	rec2 V	k loss V	rec1 VII	rec2 VII	rec3 VII	kud VIII loss	rec IX	kud IX loss	rec X	kud X loss	rec1 XI	rec2 XI	kud XI loss	rec1 XII	rec2 XII	kud XII loss	rec XIII	rec1 XIV	rec2 XIV	kud XIV loss	rec XV	rec XVI	kud XVI loss		BUD	CYC1	CYC 2	APM 1	APM 2	OPY	PKC	KIN82	MRC K	MRC B	EUG 1	EUG2	RPN	UGA	MET	NPR
AMH	1	0	1	1	0	0	1	0	0	0	1	0	1	0	1	0	0	0	1	0	0	1	0	0	1	0	0	0	1	1	0	1		0	0	0	0	0	0	0	0	0	1	0	0	0	1	0	0
CECT 1990	0	0	0	0	0	0	0	1	0	0	0	0	0	0	0	0	0	0	0	0	0	0	0	0	0	0	0	0	1	0	1	0		1	1	0	1	0	1	1	1	1	0	1	0	1	1	1	1
CECT 1388	0	0	0	0	0	0	0	0	0	0	0	1	0	0	0	0	0	0	0	0	0	0	0	1	0	0	0	1	0	0	0	0		1	1	0	0	1	1	1	1	1	0	1	0	1	1	1	1
CECT 11011	1	0	0	0	0	0	0	0	0	0	0	1	0	0	0	0	0	0	0	0	0	0	0	0	0	0	0	0	0	0	0	0		0	0	0	0	1	1	1	1	1	0	1	0	1	1	1	1
VIN7	0	0	0	0	1	0	0	0	0	0	0	0	0	1	0	0	0	0	0	0	0	0	0	0	0	0	0	0	0	0	0	0		0	1	0	0	1	1	1	0	0	0	0	1	1	1	1	1
SOY3	0	0	0	0	0	0	1	0	0	0	0	0	0	0	0	0	0	0	0	0	0	0	0	0	0	0	0	0	0	0	0	0		1	1	0	0	1	1	1	1	1	0	0	1	1	1	1	1
PB7	0	0	0	0	0	0	0	0	0	0	0	0	0	0	0	0	0	0	0	0	1	0	0	0	0	0	0	0	0	0	0	0		0	1	0	0	1	1	1	1	1	0	0	1	1	1	1	1
HA 1842	0	0	0	0	0	0	0	0	0	0	0	0	0	0	0	0	0	0	0	0	0	0	0	0	0	0	0	0	0	0	0	0		0	1	0	0	1	1	1	1	1	0	0	1	1	1	1	1
HA 1841	0	0	0	0	0	0	0	0	0	0	1	0	0	0	0	0	0	0	0	0	0	0	0	0	0	0	0	0	0	0	0	0		1	1	0	0	1	1	1	1	1	0	0	1	1	1	0	0
441	1	0	0	0	0	1	0	0	1	0	0	0	0	0	0	1	0	0	0	0	0	0	0	0	0	0	1	0	0	1	0	0		0	0	0	1	0	1	1	1	1	0	0	0	0	1	1	1
SPG 16-91	0	0	0	0	0	1	0	0	1	0	0	0	0	0	0	1	0	0	0	0	0	0	1	0	0	0	1	0	0	1	0	0		1	0	1	1	0	1	1	1	1	0	0	0	0	1	1	1
W27	0	0	0	0	0	1	0	0	1	0	0	0	0	0	0	1	0	0	0	0	0	0	0	0	0	0	1	0	0	1	0	0		1	0	1	1	0	1	1	1	1	0	0	0	0	1	1	1
W46	0	0	0	0	0	1	0	0	1	0	0	1	0	0	0	1	0	0	0	0	0	0	0	0	0	0	1	0	0	1	0	0		1	0	1	1	0	1	1	1	1	0	0	0	0	1	1	1
CECT 11003	0	0	0	0	0	1	0	0	1	0	0	1	0	0	0	1	0	0	0	0	0	0	0	0	0	0	1	0	0	1	0	0		1	0	1	1	0	1	1	1	1	0	0	0	0	1	1	1
CECT 11004	0	0	0	0	0	1	0	0	1	0	0	1	0	0	0	1	0	0	0	0	0	0	0	0	0	0	1	0	0	1	0	0		1	0	1	1	0	1	1	1	1	0	0	0	0	1	1	1
CECT 11002	0	1	0	0	0	0	0	0	0	1	0	1	0	0	0	0	1	1	0	1	0	0	0	0	1	1	0	1	0	0	0	0		1	1	0	0	0	0	1	1	1	0	0	0	0	0	1	0
[truncated: 26 more columns]
