# Supplementary material for: Comparative genomics among Saccharomyces cerevisiae × Saccharomyces kudriavzevii natural hybrid strains isolated from wine and beer reveals different origins
Source: BMC Genomics. 2012 Aug 20;13:407. doi: 10.1186/1471-2164-13-407 (PMC3468397; doi:10.1186/1471-2164-13-407)
Supplement: Additional file 3 — Figure S2. Caryoscope representation of microarray data of 11 S. cerevisiae × S.kudriavzevii hybrids. Array CGH data are shown in numerical order with chromosome I at the top and chromosome XVI at the bottom for each strain. Regions with higher red signal correspond to S. cerevisiae genome regions that are overrepresented in the hybrid genome and those with higher green signal to those regions that are underrepresented. aCGH of wine and brewery hybrids are depicted on black and gray backgrounds, respectively. Arrows indicate potential non-reciprocal recombination events between homeologous chromosomes involved in the generation of chimerical chromosomes. (PPT 607 kb) [file 1471-2164-13-407-S3.xls]

## Sheet: Hoja1
Additional file 3. List of S. cerevisiae genes depleted in all S. cerevisiae x S. kudriavzevii hybrids under analysis.
Systematic gene names	Standard gene names	Gene function
YOL165C	AAD15	Putative aryl-alcohol dehydrogenase with similarity to P. chrysosporium aryl-alcohol dehydrogenase
YFL057C	AAD16	Putative aryl-alcohol dehydrogenase with similarity to P. chrysosporium aryl-alcohol dehydrogenase
YFL056C	AAD6	Putative aryl-alcohol dehydrogenase with similarity to P. chrysosporium aryl-alcohol dehydrogenase, involved in the oxidative stress response
YLR155C	ASP3-1	Cell-wall L-asparaginase II, involved in asparagine catabolism
YLR157C	ASP3-2	Cell-wall L-asparaginase II, involved in asparagine catabolism
YLR158C	ASP3-3	Cell-wall L-asparaginase II, involved in asparagine catabolism
YLR160C	ASP3-4	Cell-wall L-asparaginase II, involved in asparagine catabolism
YOL164W	BDS1	Bacterially-derived sulfatase required for use of alkyl- and aryl-sulfates as sulfur sources
YER172C	BRR2	RNA-dependent ATPase RNA helicase (DEIH box)
YFL025C	BST1	GPI inositol deacylase of the ER that negatively regulates COPII vesicle formation, prevents production of vesicles with defective subunits, required for proper discrimination between resident ER proteins and Golgi-bound cargo molecules
YHR053C	CUP1-1	Metallothionein, binds copper and mediates resistance to high concentrations of copper and cadmium
YHR055C	CUP1-2	Metallothionein, binds copper and mediates resistance to high concentrations of copper and cadmium
YDR039C	ENA2	P-type ATPase sodium pump, involved in Na+ efflux to allow salt tolerance
YDR038C	ENA5	Protein with similarity to P-type ATPase sodium pumps, member of the Na+ efflux ATPase family
YFL041W	FET5	Multicopper oxidase, integral membrane protein with similarity to Fet3p
YDR534C	FIT1	Mannoprotein that is incorporated into the cell wall via a glycosylphosphatidylinositol (GPI) anchor, involved in the retention of siderophore-iron in the cell wall
YAR050W	FLO1	Lectin-like protein involved in flocculation, cell wall protein that binds to mannose chains on the surface of other cells, confers floc-forming ability that is chymotrypsin sensitive and heat resistant
YHR211W	FLO5	Lectin-like cell wall protein (flocculin) involved in flocculation, binds to mannose chains on the surface of other cells, confers floc-forming ability that is chymotrypsin resistant but heat labile
YAL063C	FLO9	Lectin-like protein with similarity to Flo1p, thought to be expressed and involved in flocculation
YGL051W	MST27	Putative integral membrane protein, involved in vesicle formation
YAR033W	MST28	Putative integral membrane protein, involved in vesicle formation
YGL053W	PRM8	Pheromone-regulated protein with 2 predicted transmembrane segments and an FF sequence, a motif involved in COPII binding
YAR031W	PRM9	Pheromone-regulated protein with 3 predicted transmembrane segments and an FF sequence, a motif involved in COPII binding
YOR101W	RAS1	GTPase involved in G-protein signaling in the adenylate cyclase activating pathway, plays a role in cell proliferation
YAL065C-A	TDA8	Putative protein of unknown function; YAL064C-A is not an essential gene
YAR061W	YAR061W	Hypothetical protein
YER188W	YER188W	Hypothetical protein
YAR062W	YAR062W	Hypothetical protein
YEL074W	YEL074W	Hypothetical protein
YAL064W	YAL064W	Protein of unknown function
YNR065C	YNR065C	Protein of unknown function
YFL067W	YFL067W	Protein of unknown function, down-regulated at low calcium levels
YFR026C	YFR026C	Putative protein of unknown function
YHR054C	YHR054C	Putative protein of unknown function
YHR213W	YHR213W	Putative protein of unknown function
YIL014C-A	YIL014C-A	Putative protein of unknown function
YLR156W	YLR156W	Putative protein of unknown function, exhibits a two-hybrid interaction with Jsn1p in a large-scale analysis
YLR159W	YLR159W	Putative protein of unknown function
YLR161W	YLR161W	Putative protein of unknown function
YOL162W	YOL162W	Putative protein of unknown function
YOL163W	YOL163W	Putative protein of unknown function
YHL008C	YHL008C	Putative protein of unknown function, may be involved in the uptake of chloride ions
YLR282C	YLR282C	Dubious open reading frame unlikely to encode a functional protein, based on available experimental and comparative sequence data; deletion mutation confers an increase in Ty1 transposition
YAR009C	YAR009C	Retrotransposon TYA Gag and TYB Pol genes
YBR012W-B	YBR012W-B	Retrotransposon TYA Gag and TYB Pol genes
YHR214C-B	YHR214C-B	Retrotransposon TYA Gag and TYB Pol genes
YJR027W	YJR027W	Retrotransposon TYA Gag and TYB Pol genes
YJR029W	YJR029W	Retrotransposon TYA Gag and TYB Pol genes
YML039W	YML039W	Retrotransposon TYA Gag and TYB Pol genes
YML045W	YML045W	Retrotransposon TYA Gag and TYB Pol genes
YMR045C	YMR045C	Retrotransposon TYA Gag and TYB Pol genes
YMR050C	YMR050C	Retrotransposon TYA Gag and TYB Pol genes
YAR010C	YAR010C	Retrotransposon TYA Gag gene co-transcribed with TYB Pol
YBL005W-A	YBL005W-A	Retrotransposon TYA Gag gene co-transcribed with TYB Pol
YBR012W-A	YBR012W-A	Retrotransposon TYA Gag gene co-transcribed with TYB Pol
YJL114W	YJL114W	Retrotransposon TYA Gag gene co-transcribed with TYB Pol
YJR026W	YJR026W	Retrotransposon TYA Gag gene co-transcribed with TYB Pol
YML040W	YML040W	Retrotransposon TYA Gag gene co-transcribed with TYB Pol
YMR051C	YMR051C	Retrotransposon TYA Gag gene co-transcribed with TYB Pol
YAR047C	YAR047C	unknown
YGL052W	YGL052W	unknown
