# Supplementary material for: Comparative genomics among Saccharomyces cerevisiae × Saccharomyces kudriavzevii natural hybrid strains isolated from wine and beer reveals different origins
Source: BMC Genomics. 2012 Aug 20;13:407. doi: 10.1186/1471-2164-13-407 (PMC3468397; doi:10.1186/1471-2164-13-407)
Supplement: Additional file 4 — Table S2. List of S. cerevisiae genes depleted in all S. cerevisiae × S. kudriavzevii hybrids under analysis. (XLS 29 kb) [file 1471-2164-13-407-S4.xls]

## Sheet: Skud genes
Additional file 4. S. kudriavzevii gene composition for each hybrid. A cross indicates the putative presence of that gene by considering colinearity between S. kudriavzevii and S. cerevisiae genomes. R indicates interspecies recombinant genes. Wine and brewing hybrids are indicated in black and gray lettering, respectively.
Systematic ID	Gene name	PB7	VIN7	HA1842	HA1841	SOY3	W27	W46	SPG16-91	441	AMH	CECT 1388	CECT 1990	CECT 11003, 11004	CECT 11011	CECT 11002	Gene Function
YAL001C	TFC3	X	X	X	X	X	X	X	X			X	X	X		X	Largest of six subunits of the RNA polymerase III transcription initiation factor complex (TFIIIC)
YAL002W	VPS8	X	X	X	X	X	X	X	X			X	X	X		X	Membrane-associated protein that interacts with Vps21p to facilitate soluble vacuolar protein localization
YAL003W	EFB1	X	X	X	X	X	X	X	X			X	X	X		X	Translation elongation factor 1 beta
YAL005C	SSA1	X	X	X	X	X	X	X	X			X	X	X		X	ATPase involved in protein folding and nuclear localization signal (NLS)-directed nuclear transport
YAL007C	ERP2	X	X	X	X	X	X	X	X			X	X	X		X	Protein that forms a heterotrimeric complex with Erp1p, Emp24p, and Erv25p
YAL008W	FUN14	X	X	X	X	X	X	X	X			X	X	X		X	Mitochondrial protein of unknown function
YAL009W	SPO7	X	X	X	X	X	X	X	X			X	X	X		X	Putative regulatory subunit of Nem1p-Spo7p phosphatase holoenzyme, regulates nuclear growth by controlling phospholipid biosynthesis, required for normal nuclear envelope morphology, premeiotic replication, and sporulation
YAL010C	MDM10	X	X	X	X	X	X	X	X			X	X	X		X	Subunit of both the Mdm10-Mdm12-Mmm1 complex and the mitochondrial sorting and assembly machinery (SAM complex)
YAL011W	SWC3	X	X	X	X	X	X	X	X			X	X	X		X	Protein of unknown function, component of the SWR1 complex, which exchanges histone variant H2AZ (Htz1p) for chromatin-bound histone H2A
YAL012W	CYS3	X	X	X	X	X	X	X	X			X	X	X		X	Cystathionine gamma-lyase, catalyzes one of the two reactions involved in the transsulfuration pathway that yields cysteine from homocysteine with the intermediary formation of cystathionine
YAL013W	DEP1	X	X	X	X	X	X	X	X			X	X	X		X	Transcriptional modulator involved in regulation of structural phospholipid biosynthesis genes and metabolically unrelated genes, as well as maintenance of telomeres, mating efficiency, and sporulation
YAL014C	SYN8	X	X	X	X	X	X	X	X			X	X	X		X	Endosomal SNARE related to mammalian syntaxin 8
YAL015C	NTG1	X	X	X	X	X	X	X	X			X	X	X		X	DNA N-glycosylase and apurinic/apyrimidinic (AP) lyase involved in base excision repair
YAL016W	TPD3	X	X	X	X	X	X	X	X			X	X	X		X	Regulatory subunit A of the heterotrimeric protein phosphatase 2A, which also contains regulatory subunit Cdc55p and either catalytic subunit Pph21p or Pph22p
YAL017W	PSK1	X	X	X	X	X	X	X	X			X	X	X		X	One of two (see also PSK2) PAS domain containing S/T protein kinases
YAL018C	YAL018C	X	X	X	X	X	X	X	X			X	X	X		X	Putative protein of unknown function
YAL019W	FUN30	X	X	X	X	X	X	X	X			X	X	X		X	Protein whose overexpression affects chromosome stability, potential Cdc28p substrate
YAL020C	ATS1	X	X	X	X	X	X	X	X			X	X	X		X	Protein required, with Elongator complex, Kti11p, and Kti12p, for modification of wobble nucleosides in tRNA
YAL021C	CCR4	X	X	X	X	X	X	X	X			X	X	X		X	Component of the CCR4-NOT transcriptional complex, which is involved in regulation of gene expression
YAL022C	FUN26	X	X	X	X	X	X	X	X			X	X	X		X	Nucleoside transporter with broad nucleoside selectivity
YAL023C	PMT2	X	X	X	X	X	X	X	X			X	X	X		X	Protein O-mannosyltransferase, transfers mannose residues from dolichyl phosphate-D-mannose to protein serine/threonine residues
YAL024C	LTE1	X	X	X	X	X	X	X	X			X	X	X		X	Putative GDP/GTP exchange factor required for mitotic exit at low temperatures
YAL025C	MAK16	X	X	X	X	X	X	X	X			X	X	X		X	Essential nuclear protein, constituent of 66S pre-ribosomal particles
YAL026C	DRS2	X	X	X	X	X	X	X	X			X	X	X		X	Aminophospholipid translocase (flippase) that maintains membrane lipid asymmetry in post-Golgi secretory vesicles
YAL027W	SAW1	X	X	X	X	X	X	X	X			X	X	X		X	Protein involved in Rad1p/Rad10p-dependent removal of 3'-nonhomologous tails during double-strand break repair via single-strand annealing
YAL028W	FRT2	X	X	X	X	X	X	X	X			X	X	X		X	Tail-anchored endoplasmic reticulum membrane protein, interacts with homolog Frt1p but is not a substrate of calcineurin (unlike Frt1p), promotes growth in conditions of high Na+, alkaline pH, or cell wall stress
YAL029C	MYO4	X	X	X	X	X	X	X	X			X	X	X		X	One of two type V myosin motors (along with MYO2) involved in actin-based transport of cargos
YAL030W	SNC1	X	X	X	X	X	X	X	X			X	X	X		X	Vesicle membrane receptor protein (v-SNARE) involved in the fusion between Golgi-derived secretory vesicles with the plasma membrane
YAL031C	GIP4	X	X	X	X	X	X	X	X			X	X	X		X	Cytoplasmic Glc7-interacting protein whose overexpression relocalizes Glc7p from the nucleus and prevents chromosome segregation
YAL032C	PRP45	X	X	X	X	X	X	X	X			X	X	X		X	Protein required for pre-mRNA splicing
YAL033W	POP5	X	X	X	X	X	X	X	X			X	X	X		X	Subunit of both RNase MRP, which cleaves pre-rRNA, and nuclear RNase P, which cleaves tRNA precursors to generate mature 5' ends
YAL034C	FUN19	X	X	X	X	X	X	X	X			X	X	X		X	Non-essential protein of unknown function
YAL034W	MTW1	X	X	X	X	X	X	X	X			X	X	X		X	Essential component of the MIND kinetochore complex (Mtw1p Including Nnf1p-Nsl1p-Dsn1p) which joins kinetochore subunits contacting DNA to those contacting microtubules
YAL034W-A	MTW1	X	X	X	X	X	X	X	X			X	X	X		X	none
YAL035W	FUN12	X	X	X	X	X	X	X	X			X	X	X		X	GTPase, required for general translation initiation by promoting Met-tRNAiMet binding to ribosomes and ribosomal subunit joining
YAL036C	RBG1	X	X	X	X	X	X	X	X			X	X	X		X	Member of the DRG family of GTP-binding proteins
YAL037C	YAL037C-A	X	X	X	X	X	X	X	X			X	X	X		X	Putative protein of unknown function
YAL037C-A	YAL037C-A	X	X	X	X	X	X	X	X			X	X	X		X	none
YAL037W	YAL037W	X	X	X	X	X	X	X	X			X	X	X		X	Putative protein of unknown function
YAL038W	CDC19	X	X	X	X	X	X	X	X			X	X	X		X	Pyruvate kinase, functions as a homotetramer in glycolysis to convert phosphoenolpyruvate to pyruvate, the input for aerobic (TCA cycle) or anaerobic (glucose fermentation) respiration
YAL039C	CYC3	X	X	X	X	X	X	X	X			X	X	X		X	Cytochrome c heme lyase (holocytochrome c synthase), attaches heme to apo-cytochrome c (Cyc1p or Cyc7p) in the mitochondrial intermembrane space
YAL040C	CLN3	X	X	X	X	X	X	X	X			X	X	X		X	G1 cyclin involved in cell cycle progression
YAL041W	CDC24	X	X	X	X	X	X	X	X			X	X	X		X	Guanine nucleotide exchange factor (GEF or GDP-release factor) for Cdc42p
YAL042W	ERV46	X	X	X	X	X	X	X	X			X	X	X		X	Protein localized to COPII-coated vesicles, forms a complex with Erv41p
YAL043C	PTA1	X	X	X	X	X	X	X	X			X	X	X		X	Subunit of holo-CPF, a multiprotein complex and functional homolog of mammalian CPSF, required for the cleavage and polyadenylation of mRNA and snoRNA 3' ends
YAL044C	GCV3	X	X	X	X	X	X	X	X			X	X	X		X	H subunit of the mitochondrial glycine decarboxylase complex, required for the catabolism of glycine to 5,10-methylene-THF
YAL044W	YAL044W-A	X	X	X	X	X	X	X	X			X	X	X		X	Putative protein of unknown function
YAL044W-A	YAL044W-A	X	X	X	X	X	X	X	X			X	X	X		X	none
YAL046C	AIM1	X	X	X	X	X	X	X	X			X	X	X		X	Protein involved in mitochondrial function or organization
YAL047C	SPC72	X	X	X	X	X	X	X	X			X	X	X		X	Component of the cytoplasmic Tub4p (gamma-tubulin) complex, binds spindle pole bodies and links them to microtubules
YAL048C	GEM1	X	X	X	X	X	X	X	X			X	X	X		X	Evolutionarily-conserved tail-anchored outer mitochondrial membrane GTPase which regulates mitochondrial morphology
YAL049C	AIM2	X	X	X	X	X	X	X	X			X	X	X		X	Cytoplasmic protein involved in mitochondrial function or organization
YAL051W	OAF1	X	X	X	X	X	X	X	X			X	X	X		X	Oleate-activated transcription factor, acts alone and as a heterodimer with Pip2p
YAL053W	FLC2	X	X	X	X	X	X	X	X			X	X	X		X	Putative FAD transporter
YAL054C	ACS1	X	X	X	X	X	X	X	X			X	X	X		X	Acetyl-coA synthetase isoform which, along with Acs2p, is the nuclear source of acetyl-coA for histone acetlyation
YAL055W	PEX22	X	X	X	X	X	X	X	X			X	X	X		X	Putative peroxisomal membrane protein required for import of peroxisomal proteins, functionally complements a Pichia pastoris pex22 mutation
YAL056W	GPB2	X	X	X	X	X	X	X	X			X	X	X		X	Multistep regulator of cAMP-PKA signaling
YAL058W	CNE1	X	X	X	X	X	X	X	X			X	X	X		X	Calnexin
YAL059W	ECM1	X	X	X	X	X	X	X	X			X	X	X		X	Protein of unknown function, localized in the nucleoplasm and the nucleolus, genetically interacts with MTR2 in 60S ribosomal protein subunit export
YAL060W	BDH1	X	X	X	X	X	X	X	X			X	X	X		X	NAD-dependent (R,R)-butanediol dehydrogenase, catalyzes oxidation of (R,R)-2,3-butanediol to (3R)-acetoin, oxidation of meso-butanediol to (3S)-acetoin, and reduction of acetoin
YAL061W	BDH2	X	X	X	X	X	X	X	X			X	X	X		X	Putative medium-chain alcohol dehydrogenase with similarity to BDH1
YAL062W	GDH3	X	X	X	X	X	X	X	X			X	X	X		X	NADP(+)-dependent glutamate dehydrogenase, synthesizes glutamate from ammonia and alpha-ketoglutarate
YAL063C	FLO9	X	X	X	X	X	X	X	X			X	X	X		X	Lectin-like protein with similarity to Flo1p, thought to be expressed and involved in flocculation
YAL063C-A	YAL063C-A	X	X	X	X	X	X	X	X			X	X	X		X	none
YAL064C	YAL064C-A	X	X	X	X	X	X	X	X			X	X	X		X	Putative protein of unknown function
YAL064C-A	YAL064C-A	X	X	X	X	X	X	X	X			X	X	X		X	none
YAL064W	YAL064W	X	X	X	X	X	X	X	X			X	X	X		X	Protein of unknown function
YAL064W-B	YAL064W-B	X	X	X	X	X	X	X	X			X	X	X		X	none
YAL065C	YAL065C	X	X	X	X	X	X	X	X			X	X	X		X	Putative protein of unknown function
YAL067C	SEO1	X	X	X	X	X	X	X	X			X	X	X		X	Putative permease, member of the allantoate transporter subfamily of the major facilitator superfamily
YAL067W	YAL067W-A	X	X	X	X	X	X	X	X			X	X	X		X	Putative protein of unknown function
YAL067W-A	YAL067W-A	X	X	X	X	X	X	X	X			X	X	X		X	none
YAL068C	PAU8	X	X	X	X	X	X	X	X			X	X	X		X	Protein of unknown function, member of the seripauperin multigene family encoded mainly in subtelomeric regions
YAR002C	ERP1	X	X	X	X	X	X	X	X			X	X	X		X	Protein that forms a heterotrimeric complex with Erp2p, Emp24p, and Erv25p
YAR002C-A	ERP1	X	X	X	X	X	X	X	X			X	X	X		X	none
YAR002W	NUP60	X	X	X	X	X	X	X	X			X	X	X		X	Subunit of the nuclear pore complex (NPC), functions to anchor Nup2p to the NPC in a process controlled by the nucleoplasmic concentration of Gsp1p-GTP
YAR003W	SWD1	X	X	X	X	X	X	X	X			X	X	X		X	Subunit of the COMPASS (Set1C) complex, which methylates histone H3 on lysine 4 and is required in transcriptional silencing near telomeres
YAR007C	RFA1	X	X	X	X	X	X	X	X			X	X	X		X	Subunit of heterotrimeric Replication Protein A (RPA), which is a highly conserved single-stranded DNA binding protein involved in DNA replication, repair, and recombination
YAR008W	SEN34	X	X	X	X	X	X	X	X			X	X	X		X	Subunit of the tRNA splicing endonuclease, which is composed of Sen2p, Sen15p, Sen34p, and Sen54p
YAR009C	YAR009C	X	X	X	X	X	X	X	X			X	X	X		X	Retrotransposon TYA Gag and TYB Pol genes
YAR010C	YAR010C	X	X	X	X	X	X	X	X			X	X	X		X	Retrotransposon TYA Gag gene co-transcribed with TYB Pol
YAR014C	BUD14	X	X	X	X	X	X	X	X			X	X	X		X	Protein involved in bud-site selection, Bud14p-Glc7p complex is a cortical regulator of dynein
YAR015W	ADE1	X	X	X	X	X	X	X	X			X	X	X		X	N-succinyl-5-aminoimidazole-4-carboxamide ribotide (SAICAR) synthetase, required for 'de novo' purine nucleotide biosynthesis
YAR018C	KIN3	X	X	X	X	X	X	X	X			X	X	X		X	Nonessential protein kinase with unknown cellular role
YAR019C	CDC15	X	X	X	X	X	X	X	X			X	X	X		X	Protein kinase of the Mitotic Exit Network that is localized to the spindle pole bodies at late anaphase
YAR020C	PAU7	X	X	X	X	X	X	X	X			X	X	X		X	Member of the seripauperin multigene family, active during alcoholic fermentation, regulated by anaerobiosis, inhibited by oxygen, repressed by heme
YAR023C	YAR023C	X	X	X	X	X	X	X	X			X	X	X		X	Putative integral membrane protein, member of DUP240 gene family
YAR027W	UIP3	X	X	X	X	X	X	X	X			X	X	X		X	Putative integral membrane protein of unknown function
YAR028W	YAR028W	X	X	X	X	X	X	X	X			X	X	X		X	Putative integral membrane protein, member of DUP240 gene family
YAR029W	YAR029W	X	X	X	X	X	X	X	X			X	X	X		X	Member of DUP240 gene family but contains no transmembrane domains
YAR031W	PRM9	X	X	X	X	X	X	X	X			X	X	X		X	Pheromone-regulated protein with 3 predicted transmembrane segments and an FF sequence, a motif involved in COPII binding
YAR033W	MST28	X	X	X	X	X	X	X	X			X	X	X		X	Putative integral membrane protein, involved in vesicle formation
YAR035C	YAR035C-A	X	X	X	X	X	X	X	X			X	X	X		X	Putative protein of unknown function
YAR035C-A	YAR035C-A	X	X	X	X	X	X	X	X			X	X	X		X	none
YAR035W	YAT1	X	X	X	X	X	X	X	X			X	X	X		X	Outer mitochondrial carnitine acetyltransferase, minor ethanol-inducible enzyme involved in transport of activated acyl groups from the cytoplasm into the mitochondrial matrix
YAR042W	SWH1	X	X	X	X	X	X	X	X			X	X	X		X	Protein similar to mammalian oxysterol-binding protein
YAR050W	FLO1	X	X	X	X	X	X	X	X			X	X	X		X	Lectin-like protein involved in flocculation, cell wall protein that binds to mannose chains on the surface of other cells, confers floc-forming ability that is chymotrypsin sensitive and heat resistant
YAR061W	YAR061W	X	X	X	X	X	X	X	X			X	X	X		X	Pseudogene with similarity to Flo1p, which is a lectin-like protein involved in flocculation
YAR062W	YAR062W	X	X	X	X	X	X	X	X			X	X	X		X	Pseudogene with similarity to Flo1p, which is a lectin-like protein involved in flocculation
YAR064W	YAR064W	X	X	X	X	X	X	X	X			X	X	X		X	Putative protein of unknown function
YAR066W	YAR066W	X	X	X	X	X	X	X	X			X	X	X		X	Putative GPI protein
YAR068W	YAR068W	X	X	X	X	X	X	X	X			X	X	X		X	Fungal-specific protein of unknown function
YAR069W	BIO6	X	X	X	X	X	X	X	X			X	X	X		X	Putative 7-keto-8-aminopelargonic acid (KAPA) synthetase in sake strains and S. cerevisiae strains YJM627 and A364a, involved in the biotin biosynthesis pathway
YAR070W	BIO1	X	X	X	X	X	X	X	X			X	X	X		X	Putative pimeloyl-CoA synthetase in S. cerevisiae strains YJM627 and A364a, involved in the biotin biosynthesis pathway
YAR071W	PHO11	X	X	X	X	X	X	X	X			X	X	X		X	One of three repressible acid phosphatases, a glycoprotein that is transported to the cell surface by the secretory pathway
YBL001C	ECM15	X	X	X	X	X	X	X	X	X		X	X	X	X		Non-essential protein of unknown function, likely exists as tetramer, may be regulated by the binding of small-molecule ligands (possibly sulfate ions), may have a role in yeast cell-wall biogenesis
YBL002W	HTB2	X	X	X	X	X	X	X	X	X		X	X	X	X		Histone H2B, core histone protein required for chromatin assembly and chromosome function
YBL003C	HTA2	X	X	X	X	X	X	X	X	X		X	X	X	X		Histone H2A, core histone protein required for chromatin assembly and chromosome function
YBL004W	UTP20	X	X	X	X	X	X	X	X	X		X	X	X	X		Component of the small-subunit (SSU) processome, which is involved in the biogenesis of the 18S rRNA
YBL005W	PDR3	X	X	X	X	X	X	X	X	X		X	X	X	X		Transcriptional activator of the pleiotropic drug resistance network, regulates expression of ATP-binding cassette (ABC) transporters through binding to cis-acting sites known as PDREs (PDR responsive elements)
YBL006C	LDB7	X	X	X	X	X	X	X	X	X		X	X	X	X		Component of the RSC chromatin remodeling complex
YBL007C	SLA1	X	X	X	X	X	X	X	X	X		X	X	X	X		Cytoskeletal protein binding protein required for assembly of the cortical actin cytoskeleton
YBL008W	HIR1	X	X	X	X	X	X	X	X	X		X	X	X	X		Subunit of the HIR complex, a nucleosome assembly complex involved in regulation of histone gene transcription
YBL008W-A	YBL008W-A	X	X	X	X	X	X	X	X	X		X	X	X	X		none
YBL009W	ALK2	X	X	X	X	X	X	X	X	X		X	X	X	X		Protein kinase
YBL010C	YBL010C	X	X	X	X	X	X	X	X	X		X	X	X	X		Putative protein of unknown function
YBL011W	SCT1	X	X	X	X	X	X	X	X	X		X	X	X	X		Glycerol 3-phosphate/dihydroxyacetone phosphate dual substrate-specific sn-1 acyltransferase of the glycerolipid biosynthesis pathway, prefers 16-carbon fatty acids, similar to Gpt2p, gene is constitutively transcribed
YBL013W	FMT1	X	X	X	X	X	X	X	X	X		X	X	X	X		Methionyl-tRNA formyltransferase, catalyzes the formylation of initiator Met-tRNA in mitochondria
YBL014C	RRN6	X	X	X	X	X	X	X	X	X		X	X	X	X		Component of the core factor (CF) rDNA transcription factor complex
YBL015W	ACH1	X	X	X	X	X	X	X	X	X		X	X	X	X		Protein with CoA transferase activity, particularly for CoASH transfer from succinyl-CoA to acetate
YBL016W	FUS3	X	X	X	X	X	X	X	X	X		X	X	X	X		Mitogen-activated serine/threonine protein kinase involved in mating
YBL017C	PEP1	X	X	X	X	X	X	X	X	X		X	X	X	X	X	Type I transmembrane sorting receptor for multiple vacuolar hydrolases
YBL018C	POP8	X	X	X	X	X	X	X	X	X		X	X	X	X	X	Subunit of both RNase MRP, which cleaves pre-rRNA, and nuclear RNase P, which cleaves tRNA precursors to generate mature 5' ends
YBL019W	APN2	X	X	X	X	X	X	X	X	X		X	X	X	X	X	Class II abasic (AP) endonuclease involved in repair of DNA damage
YBL020W	RFT1	X	X	X	X	X	X	X	X	X		X	X	X	X	X	Essential integral membrane protein that is required for translocation of Man5GlcNac2-PP-Dol from the cytoplasmic side to the lumenal side of the ER membrane but is not the flippase
YBL021C	HAP3	X	X	X	X	X	X	X	X	X		X	X	X	X	X	Subunit of the heme-activated, glucose-repressed Hap2p/3p/4p/5p CCAAT-binding complex, a transcriptional activator and global regulator of respiratory gene expression
YBL022C	PIM1	X	X	X	X	X	X	X	X	X		X	X	X	X	X	ATP-dependent Lon protease, involved in degradation of misfolded proteins in mitochondria
YBL023C	MCM2	X	X	X	X	X	X	X	X	X		X	X	X	X	X	Protein involved in DNA replication
YBL024W	NCL1	X	X	X	X	X	X	X	X	X		X	X	X	X	X	S-adenosyl-L-methionine-dependent tRNA: m5C-methyltransferase, methylates cytosine to m5C at several positions in tRNAs and intron-containing pre-tRNAs
YBL025W	RRN10	X	X	X	X	X	X	X	X	X		X	X	X	X	X	Protein involved in promoting high level transcription of rDNA, subunit of UAF (upstream activation factor) for RNA polymerase I
YBL026W	LSM2	X	X	X	X	X	X	X	X	X		X	X	X	X	X	Lsm (Like Sm) protein
YBL027W	RPL19B	X	X	X	X	X	X	X	X	X		X	X	X	X	X	Protein component of the large (60S) ribosomal subunit, nearly identical to Rpl19Ap and has similarity to rat L19 ribosomal protein
YBL028C	YBL028C	X	X	X	X	X	X	X	X	X		X	X	X	X	X	Protein of unknown function that may interact with ribosomes
YBL029C	YBL029C-A	X	X	X	X	X	X	X	X	X		X	X	X	X	X	Protein of unknown function
YBL029C-A	YBL029C-A	X	X	X	X	X	X	X	X	X		X	X	X	X	X	none
YBL029W	YBL029W	X	X	X	X	X	X	X	X	X		X	X	X	X	X	Non-essential protein of unknown function
YBL030C	PET9	X	X	X	X	X	X	X	X	X		X	X	X	X	X	Major ADP/ATP carrier of the mitochondrial inner membrane, exchanges cytosolic ADP for mitochondrially synthesized ATP
YBL031W	SHE1	X	X	X	X	X	X	X	X	X		X	X	X	X	X	Mitotic spindle protein that interacts with components of the Dam1 (DASH) complex, its effector Sli15p, and microtubule-associated protein Bim1p
YBL032W	HEK2	X	X	X	X	X	X	X	X	X		X	X	X	X	X	RNA binding protein involved in the asymmetric localization of ASH1 mRNA
YBL033C	RIB1	X	X	X	X	X	X	X	X	X		X	X	X	X	X	GTP cyclohydrolase II
YBL034C	STU1	X	X	X	X	X	X	X	X	X		X	X	X	X	X	Component of the mitotic spindle that binds to interpolar microtubules via its association with beta-tubulin (Tub2p)
YBL035C	POL12	X	X	X	X	X	X	X	X	X		X	X	X	X	X	B subunit of DNA polymerase alpha-primase complex, required for initiation of DNA replication during mitotic and premeiotic DNA synthesis
YBL036C	YBL036C	X	X	X	X	X	X	X	X	X		X	X	X	X	X	Putative non-specific single-domain racemase based on structural similarity
YBL037W	APL3	X	X	X	X	X	X	X	X	X		X	X	X	X	X	Alpha-adaptin, large subunit of the clathrin associated protein complex (AP-2)
YBL038W	MRPL16	X	X	X	X	X	X	X	X	X		X	X	X	X	X	Mitochondrial ribosomal protein of the large subunit
YBL039C	URA7	X	X	X	X	X	X	X	X	X		X	X	X	X	X	Major CTP synthase isozyme (see also URA8), catalyzes the ATP-dependent transfer of the amide nitrogen from glutamine to UTP, forming CTP, the final step in de novo biosynthesis of pyrimidines
YBL039W	YBL039W-B	X	X	X	X	X	X	X	X	X		X	X	X	X	X	Putative protein of unknown function
YBL039W-B	YBL039W-B	X	X	X	X	X	X	X	X	X		X	X	X	X	X	none
YBL040C	ERD2	X	X	X	X	X	X	X	X	X		X	X	X	X	X	HDEL receptor, an integral membrane protein that binds to the HDEL motif in proteins destined for retention in the endoplasmic reticulum
YBL041W	PRE7	X	X	X	X	X	X	X	X	X		X	X	X	X	X	Beta 6 subunit of the 20S proteasome
YBL042C	FUI1	X	X	X	X	X	X	X	X	X		X	X	X	X	X	High affinity uridine permease, localizes to the plasma membrane
YBL043W	ECM13	X	X	X	X	X	X	X	X	X		X	X	X	X	X	Non-essential protein of unknown function
YBL044W	YBL044W	X	X	X	X	X	X	X	X	X		X	X	X	X	X	Putative protein of unknown function
YBL045C	COR1	X	X	X	X	X	X	X	X	X		X	X	X	X	X	Core subunit of the ubiquinol-cytochrome c reductase complex (bc1 complex), which is a component of the mitochondrial inner membrane electron transport chain
YBL046W	PSY4	X	X	X	X	X	X	X	X	X		X	X	X	X	X	Putative regulatory subunit of an evolutionarily conserved protein phosphatase
YBL047C	EDE1	X	X	X	X	X	X	X	X	X		X	X	X	X	X	Key endocytic protein involved in a network of interactions with other endocytic proteins, binds membranes in a ubiquitin-dependent manner, may also bind ubiquitinated membrane-associated proteins
YBL049W	MOH1	X	X	X	X	X	X	X	X	X		X	X	X	X	X	Protein of unknown function, has homology to kinase Snf7p
YBL050W	SEC17	X	X	X	X	X	X	X	X	X		X	X	X	X	X	Peripheral membrane protein required for vesicular transport between ER and Golgi and for the 'priming' step in homotypic vacuole fusion, part of the cis-SNARE complex
YBL051C	PIN4	X	X	X	X	X	X	X	X	X		X	X	X	X	X	Protein involved in G2/M phase progression and response to DNA damage, interacts with Rad53p
YBL052C	SAS3	X	X	X	X	X	X	X	X	X		X	X	X	X	X	Histone acetyltransferase catalytic subunit of NuA3 complex that acetylates histone H3, involved in transcriptional silencing
YBL054W	TOD6	X	X	X	X	X	X	X	X	X		X	X	X	X	X	PAC motif binding protein involved in rRNA and ribosome biogenesis
YBL055C	YBL055C	X	X	X	X	X	X	X	X	X		X	X	X	X	X	3'-->5' exonuclease and endonuclease with a possible role in apoptosis
YBL056W	PTC3	X	X	X	X	X	X	X	X	X		X	X	X	X	X	Type 2C protein phosphatase
YBL057C	PTH2	X	X	X	X	X	X	X	X	X		X	X	X	X	X	One of two (see also PTH1) mitochondrially-localized peptidyl-tRNA hydrolases
YBL058W	SHP1	X	X	X	X	X	X	X	X	X		X	X	X	X	X	UBX (ubiquitin regulatory X) domain-containing protein that regulates Glc7p phosphatase activity and interacts with Cdc48p
YBL059C	CMC2	X	X	X	X	X	X	X	X	X		X	X	X	X	X	Protein of the mitochondrial intermembrane space with a role in respiratory chain complex assembly or maintenance
YBL059C-A	YBL059C-A	X	X	X	X	X	X	X	X	X		X	X	X	X	X	none
YBL059W	YBL059W	X	X	X	X	X	X	X	X	X		X	X	X	X	X	Putative protein of unknown function
YBL060W	YEL1	X	X	X	X	X	X	X	X	X		X	X	X	X	X	Guanine nucleotide exchange factor specific for Arf3p
YBL061C	SKT5	X	X	X	X	X	X	X	X	X		X	X	X	X	X	Activator of Chs3p (chitin synthase III), recruits Chs3p to the bud neck via interaction with Bni4p
YBL063W	KIP1	X	X	X	X	X	X	X	X	X		X	X	X	X	X	Kinesin-related motor protein required for mitotic spindle assembly, chromosome segregation, and 2 micron plasmid partitioning
YBL064C	PRX1	X	X	X	X	X	X	X	X	X		X	X	X	X	X	Mitochondrial peroxiredoxin (1-Cys Prx) with thioredoxin peroxidase activity, has a role in reduction of hydroperoxides
YBL066C	SEF1	X	X	X	X	X	X	X	X	X		X	X	X	X	X	Putative transcription factor, has homolog in Kluyveromyces lactis
YBL067C	UBP13	X	X	X	X	X	X	X	X	X		X	X	X	X	X	Putative ubiquitin carboxyl-terminal hydrolase, ubiquitin-specific protease that cleaves ubiquitin-protein fusions
YBL068W	PRS4	X	X	X	X	X	X	X	X	X		X	X	X	X	X	5-phospho-ribosyl-1(alpha)-pyrophosphate synthetase, synthesizes PRPP, which is required for nucleotide, histidine, and tryptophan biosynthesis
YBL069W	AST1	X	X	X	X	X	X	X	X	X		X	X	X	X	X	Peripheral membrane protein that interacts with the plasma membrane ATPase Pma1p and has a role in its targeting to the plasma membrane, possibly by influencing its incorporation into lipid rafts
YBL071C	YBL071C-B	X	X	X	X	X	X	X	X	X		X	X	X	X	X	Putative protein of unknown function
YBL071C-B	YBL071C-B	X	X	X	X	X	X	X	X	X		X	X	X	X	X	none
YBL071W	KTI11	X	X	X	X	X	X	X	X	X		X	X	X	X	X	Zn-ribbon protein that co-purifies with Dph1 and Dph2 in a complex required for synthesis of diphthamide on translation factor eEF2 and with Elongator subunits Iki3p, Elp2p, and Elp3p involved in modification of wobble nucleosides in tRNAs
YBL071W-A	KTI11	X	X	X	X	X	X	X	X	X		X	X	X	X	X	none
YBL072C	RPS8A	X	X	X	X	X	X	X	X	X		X	X	X	X	X	Protein component of the small (40S) ribosomal subunit
YBL074C	AAR2	X	X	X	X	X	X	X	X	X		X	X	X	X	X	Component of the U5 snRNP, required for splicing of U3 precursors
YBL075C	SSA3	X	X	X	X	X	X	X	X	X		X	X	X	X	X	ATPase involved in protein folding and the response to stress
YBL076C	ILS1	X	X	X	X	X	X	X	X	X		X	X	X	X	X	Cytoplasmic isoleucine-tRNA synthetase, target of the G1-specific inhibitor reveromycin A
YBL078C	ATG8	X	X	X	X	X	X	X	X	X		X	X	X	X	X	Component of autophagosomes and Cvt vesicles
YBL079W	NUP170	X	X	X	X	X	X	X	X	X		X	X	X	X	X	Subunit of the nuclear pore complex (NPC), required for NPC localization of specific nucleoporins
YBL080C	PET112	X	X	X	X	X	X	X	X	X		X	X	X	X	X	Subunit of the trimeric GatFAB AmidoTransferase(AdT) complex
YBL081W	YBL081W	X	X	X	X	X	X	X	X	X		X	X	X	X	X	Non-essential protein of unknown function
YBL082C	ALG3	X	X	X	X	X	X	X	X	X		X	X	X	X	X	Dolichol-P-Man dependent alpha(1-3) mannosyltransferase, involved in the synthesis of dolichol-linked oligosaccharide donor for N-linked glycosylation of proteins
YBL084C	CDC27	X	X	X	X	X	X	X	X	X		X	X	X	X	X	Subunit of the Anaphase-Promoting Complex/Cyclosome (APC/C), which is a ubiquitin-protein ligase required for degradation of anaphase inhibitors, including mitotic cyclins, during the metaphase/anaphase transition
YBL085W	BOI1	X	X	X	X	X	X	X	X	X		X	X	X	X	X	Protein implicated in polar growth, functionally redundant with Boi2p
YBL086C	YBL086C	X	X	X	X	X	X	X	X	X		X	X	X	X	X	Protein of unknown function
YBL087C	RPL23A	X	X	X	X	X	X	X	X	X		X	X	X	X	X	Protein component of the large (60S) ribosomal subunit, identical to Rpl23Bp and has similarity to E. coli L14 and rat L23 ribosomal proteins
YBL088C	TEL1	X	X	X	X	X	X	X	X	X		X	X	X	X	X	Protein kinase primarily involved in telomere length regulation
YBL089W	AVT5	X	X	X	X	X	X	X	X	X		X	X	X	X	X	Putative transporter, member of a family of seven S. cerevisiae genes (AVT1-7) related to vesicular GABA-glycine transporters
YBL090W	MRP21	X	X	X	X	X	X	X	X	X		X	X	X	X	X	Mitochondrial ribosomal protein of the small subunit
YBL091C	MAP2	X	X	X	X	X	X	X	X	X		X	X	X	X	X	Methionine aminopeptidase, catalyzes the cotranslational removal of N-terminal methionine from nascent polypeptides
YBL091C-A	SCS22	X	X	X	X	X	X	X	X	X		X	X	X	X	X	none
YBL092W	RPL32	X	X	X	X	X	X	X	X	X		X	X	X	X	X	Protein component of the large (60S) ribosomal subunit, has similarity to rat L32 ribosomal protein
YBL093C	ROX3	X	X	X	X	X	X	X	X	X		X	X	X	X	X	Subunit of the RNA polymerase II mediator complex
YBL095W	YBL095W	X	X	X	X	X	X	X	X	X		X	X	X	X	X	Putative protein of unknown function
YBL097W	BRN1	X	X	X	X	X	X	X	X	X		X	X	X	X	X	Subunit of the condensin complex
YBL098W	BNA4	X	X	X	X	X	X	X	X	X		X	X	X	X	X	Kynurenine 3-mono oxygenase, required for the de novo biosynthesis of NAD from tryptophan via kynurenine
YBL099W	ATP1	X	X	X	X	X	X	X	X	X		X	X	X	X	X	Alpha subunit of the F1 sector of mitochondrial F1F0 ATP synthase, which is a large, evolutionarily conserved enzyme complex required for ATP synthesis
YBL100W	YBL100W-A	X	X	X	X	X	X	X	X	X		X	X	X	X	X	Retrotransposon TYA Gag gene co-transcribed with TYB Pol
YBL100W-C	YBL100W-C	X	X	X	X	X	X	X	X	X		X	X	X	X	X	none
YBL101C	ECM21	X	X	X	X	X	X	X	X	X		X	X	X	X	X	Protein involved in regulating the endocytosis of plasma membrane proteins
YBL102W	SFT2	X	X	X	X	X	X	X	X	X		X	X	X	X	X	Non-essential tetra-spanning membrane protein found mostly in the late Golgi, can suppress some sed5 alleles
YBL103C	RTG3	X	X	X	X	X	X	X	X	X		X	X	X	X	X	Basic helix-loop-helix-leucine zipper (bHLH/Zip) transcription factor that forms a complex with another bHLH/Zip protein, Rtg1p, to activate the retrograde (RTG) and TOR pathways
YBL104C	YBL104C	X	X	X	X	X	X	X	X	X		X	X	X	X	X	Putative protein of unknown function, promoter contains multiple GCN4 binding sites
YBL105C	PKC1	X	X	X	X	X	X	X	X	X		X	X	X	X	X	Protein serine/threonine kinase essential for cell wall remodeling during growth
YBL106C	SRO77	X	X	X	X	X	X	X	X	X		X	X	X	X	X	Protein with roles in exocytosis and cation homeostasis
YBL107C	YBL107C	X	X	X	X	X	X	X	X	X		X	X	X	X	X	Putative protein of unknown function
YBL108C	PAU9	X	X	X	X	X	X	X	X	X		X	X	X	X	X	Protein of unknown function, member of the seripauperin multigene family encoded mainly in subtelomeric regions
YBL108C-A	PAU9	X	X	X	X	X	X	X	X	X		X	X	X	X	X	none
YBL111C	YBL111C	X	X	X	X	X	X	X	X	X		X	X	X	X	X	Helicase-like protein encoded within the telomeric Y' element
YBL112C	YBL112C	X	X	X	X	X	X	X	X	X		X	X	X	X	X	Putative protein of unknown function
YBL113C	YBL113C	X	X	X	X	X	X	X	X	X		X	X	X	X	X	Helicase-like protein encoded within the telomeric Y' element
YBR001C	NTH2	X	X	X	X	X	X	X	X	X		X	X	X	X		Putative neutral trehalase, required for thermotolerance and may mediate resistance to other cellular stresses
YBR002C	RER2	X	X	X	X	X	X	X	X	X		X	X	X	X		Cis-prenyltransferase involved in dolichol synthesis
YBR003W	COQ1	X	X	X	X	X	X	X	X	X		X	X	X	X		Hexaprenyl pyrophosphate synthetase, catalyzes the first step in ubiquinone (coenzyme Q) biosynthesis
YBR004C	GPI18	X	X	X	X	X	X	X	X	X		X	X	X	X		Functional ortholog of human PIG-V, which is a mannosyltransferase that transfers the second mannose in glycosylphosphatidylinositol biosynthesis
YBR005W	RCR1	X	X	X	X	X	X	X	X	X		X	X	X	X		Protein of the ER membrane involved in cell wall chitin deposition
YBR006W	UGA2	X	X	X	X	X	X	X	X	X		X	X	X	X		Succinate semialdehyde dehydrogenase involved in the utilization of gamma-aminobutyrate (GABA) as a nitrogen source
YBR007C	DSF2	X	X	X	X	X	X	X	X	X		X	X	X	X		Deletion suppressor of mpt5 mutation
YBR008C	FLR1	X	X	X	X	X	X	X	X	X		X	X	X	X		Plasma membrane multidrug transporter of the major facilitator superfamily, involved in efflux of fluconazole, diazaborine, benomyl, methotrexate, and other drugs
YBR009C	HHF1	X	X	X	X	X	X	X	X	X		X	X	X	X		Histone H4, core histone protein required for chromatin assembly and chromosome function
YBR010W	HHT1	X	X	X	X	X	X	X	X	X		X	X	X	X		Histone H3, core histone protein required for chromatin assembly, part of heterochromatin-mediated telomeric and HM silencing
YBR011C	IPP1	X	X	X	X	X	X	X	X	X		X	X	X	X		Cytoplasmic inorganic pyrophosphatase (PPase), homodimer that catalyzes the rapid exchange of oxygens from Pi with water, highly expressed and essential for viability, active-site residues show identity to those from E. coli PPase
YBR012W	YBR012W-A	X	X	X	X	X	X	X	X	X		X	X	X	X		Retrotransposon TYA Gag gene co-transcribed with TYB Pol
YBR013C	YBR013C	X	X	X	X	X	X	X	X	X		X	X	X	X		Putative protein of unknown function, haploid deletion mutant exhibits synthetic phenotype with alpha-synuclein
YBR014C	GRX7	X	X	X	X	X	X	X	X	X		X	X	X	X		Cis-golgi localized monothiol glutaredoxin
YBR015C	MNN2	X	X	X	X	X	X	X	X	X		X	X	X	X		Alpha-1,2-mannosyltransferase, responsible for addition of the first alpha-1,2-linked mannose to form the branches on the mannan backbone of oligosaccharides, localizes to an early Golgi compartment
YBR016W	YBR016W	X	X	X	X	X	X	X	X	X		X	X	X	X		Plasma membrane protein of unknown function, predicted to be palmitoylated
YBR017C	KAP104	X	X	X	X	X	X	X	X	X		X	X	X	X		Transportin or cytosolic karyopherin beta 2
YBR018C	GAL7	X	X	X	X	X	X	X	X	X		X	X	X	X		Galactose-1-phosphate uridyl transferase, synthesizes glucose-1-phosphate and UDP-galactose from UDP-D-glucose and alpha-D-galactose-1-phosphate in the second step of galactose catabolism
YBR019C	GAL10	X	X	X	X	X	X	X	X	X		X	X	X	X		UDP-glucose-4-epimerase, catalyzes the interconversion of UDP-galactose and UDP-D-glucose in galactose metabolism
YBR020W	GAL1	X	X	X	X	X	X	X	X	X		X	X	X	X		Galactokinase, phosphorylates alpha-D-galactose to alpha-D-galactose-1-phosphate in the first step of galactose catabolism
YBR021W	FUR4	X	X	X	X	X	X	X	X	X		X	X	X	X		Uracil permease, localized to the plasma membrane
YBR022W	POA1	X	X	X	X	X	X	X	X	X		X	X	X	X		Phosphatase that is highly specific for ADP-ribose 1''-phosphate, a tRNA splicing metabolite
YBR023C	CHS3	X	X	X	X	X	X	X	X	X		X	X	X	X		Chitin synthase III, catalyzes the transfer of N-acetylglucosamine (GlcNAc) to chitin
YBR024W	SCO2	X	X	X	X	X	X	X	X	X		X	X	X	X		Protein anchored to the mitochondrial inner membrane, similar to Sco1p and may have a redundant function with Sco1p in delivery of copper to cytochrome c oxidase
YBR025C	OLA1	X	X	X	X	X	X	X	X	X		X	X	X	X		P-loop ATPase with similarity to human OLA1 and bacterial YchF
YBR026C	ETR1	X	X	X	X	X	X	X	X	X		X	X	X	X		2-enoyl thioester reductase, member of the medium chain dehydrogenase/reductase family
YBR028C	YBR028C	X	X	X	X	X	X	X	X	X		X	X	X	X		Putative protein kinase, possible substrate of cAMP-dependent protein kinase (PKA)
YBR029C	CDS1	X	X	X	X	X	X	X	X	X		X	X	X	X		Phosphatidate cytidylyltransferase (CDP-diglyceride synthetase)
YBR030W	RKM3	X	X	X	X	X	X	X	X	X		X	X	X	X		Ribosomal lysine methyltransferase specific for monomethylation of Rpl42ap and Rpl42bp (lysine 40)
YBR031W	RPL4A	X	X	X	X	X	X	X	X	X		X	X	X	X		N-terminally acetylated protein component of the large (60S) ribosomal subunit, nearly identical to Rpl4Bp and has similarity to E. coli L4 and rat L4 ribosomal proteins
YBR033W	EDS1	X	X	X	X	X	X	X	X	X		X	X	X	X		Putative zinc cluster protein
YBR034C	HMT1	X	X	X	X	X	X	X	X	X		X	X	X	X		Nuclear SAM-dependent mono- and asymmetric arginine dimethylating methyltransferase that modifies hnRNPs, including Npl3p and Hrp1p, thus facilitating nuclear export of these proteins
YBR035C	PDX3	X	X	X	X	X	X	X	X	X		X	X	X	X		Pyridoxine (pyridoxamine) phosphate oxidase, has homologs in E. coli and Myxococcus xanthus
YBR036C	CSG2	X	X	X	X	X	X	X	X	X		X	X	X	X		Endoplasmic reticulum membrane protein, required for mannosylation of inositolphosphorylceramide and for growth at high calcium concentrations
YBR037C	SCO1	X	X	X	X	X	X	X	X	X		X	X	X	X		Copper-binding protein of the mitochondrial inner membrane, required for cytochrome c oxidase activity and respiration
YBR038W	CHS2	X	X	X	X	X	X	X	X	X		X	X	X	X		Chitin synthase II
YBR039W	ATP3	X	X	X	X	X	X	X	X	X		X	X	X	X		Gamma subunit of the F1 sector of mitochondrial F1F0 ATP synthase, which is a large, evolutionarily conserved enzyme complex required for ATP synthesis
YBR040W	FIG1	X	X	X	X	X	X	X	X	X		X	X	X	X		Integral membrane protein required for efficient mating
YBR041W	FAT1	X	X	X	X	X	X	X	X	X		X	X	X	X		Fatty acid transporter and very long-chain fatty acyl-CoA synthetase, may form a complex with Faa1p or Faa4p that imports and activates exogenous fatty acids
YBR042C	CST26	X	X	X	X	X	X	X	X	X		X	X	X	X		Protein required for incorporation of stearic acid into phosphatidylinositol
YBR043C	QDR3	X	X	X	X	X	X	X	X	X		X	X	X	X		Multidrug transporter of the major facilitator superfamily, required for resistance to quinidine, barban, cisplatin, and bleomycin
YBR044C	TCM62	X	X	X	X	X	X	X	X	X		X	X	X	X		Protein involved in the assembly of the mitochondrial succinate dehydrogenase complex
YBR045C	GIP1	X	X	X	X	X	X	X	X	X		X	X	X	X		Meiosis-specific regulatory subunit of the Glc7p protein phosphatase, regulates spore wall formation and septin organization, required for expression of some late meiotic genes and for normal localization of Glc7p
YBR046C	ZTA1	X	X	X	X	X	X	X	X	X		X	X	X	X		NADPH-dependent quinone reductase, GFP-tagged protein localizes to the cytoplasm and nucleus
YBR047W	FMP23	X	X	X	X	X	X	X	X	X		X	X	X	X		Putative protein of unknown function
YBR048W	RPS11B	X	X	X	X	X	X	X	X	X		X	X	X	X		Protein component of the small (40S) ribosomal subunit
YBR049C	REB1	X	X	X	X	X	X	X	X	X		X	X	X	X		RNA polymerase I enhancer binding protein
YBR050C	REG2	X	X	X	X	X	X	X	X	X		X	X	X	X		Regulatory subunit of the Glc7p type-1 protein phosphatase
YBR052C	RFS1	X	X	X	X	X	X	X	X	X		X	X	X	X		Protein of unknown function
YBR053C	YBR053C	X	X	X	X	X	X	X	X	X		X	X	X	X		Putative protein of unknown function
YBR054W	YRO2	X	X	X	X	X	X	X	X	X		X	X	X	X		Putative protein of unknown function
YBR055C	PRP6	X	X	X	X	X	X	X	X	X		X	X	X	X		Splicing factor, component of the U4/U6-U5 snRNP complex
YBR056W	YBR056W	X	X	X	X	X	X	X	X	X		X	X	X	X		Putative cytoplasmic protein of unknown function
YBR057C	MUM2	X	X	X	X	X	X	X	X	X		X	X	X	X		Cytoplasmic protein essential for meiotic DNA replication and sporulation
YBR058C	TSC3	X	X	X	X	X	X	X	X	X		X	X	X	X		Protein that stimulates the activity of serine palmitoyltransferase (Lcb1p, Lcb2p) several-fold
YBR058C-A	TSC3	X	X	X	X	X	X	X	X	X		X	X	X	X		none
YBR059C	AKL1	X	X	X	X	X	X	X	X	X		X	X	X	X		Ser-Thr protein kinase, member (with Ark1p and Prk1p) of the Ark kinase family
YBR060C	ORC2	X	X	X	X	X	X	X	X	X		X	X	X	X		Subunit of the origin recognition complex, which directs DNA replication by binding to replication origins and is also involved in transcriptional silencing
YBR061C	TRM7	X	X	X	X	X	X	X	X	X		X	X	X	X		2'-O-ribose methyltransferase, methylates the 2'-O-ribose of nucleotides at positions 32 and 34 of the tRNA anticodon loop
YBR062C	YBR062C	X	X	X	X	X	X	X	X	X		X	X	X	X		Hypothetical protein
YBR063C	YBR063C	X	X	X	X	X	X	X	X	X		X	X	X	X		Putative protein of unknown function
YBR065C	ECM2	X	X	X	X	X	X	X	X	X		X	X	X	X		Pre-mRNA splicing factor, facilitates the cooperative formation of U2/U6 helix II in association with stem II in the spliceosome, function may be regulated by Slu7p
YBR066C	NRG2	X	X	X	X	X	X	X	X	X		X	X	X	X		Transcriptional repressor that mediates glucose repression and negatively regulates filamentous growth
YBR067C	TIP1	X	X	X	X	X	X	X	X	X		X	X	X	X		Major cell wall mannoprotein with possible lipase activity
YBR068C	BAP2	X	X	X	X	X	X	X	X	X		X	X	X	X		High-affinity leucine permease, functions as a branched-chain amino acid permease involved in the uptake of leucine, isoleucine and valine
YBR069C	TAT1	X	X	X	X	X	X	X	X	X		X	X	X	X		Amino acid transport protein for valine, leucine, isoleucine, and tyrosine, low-affinity tryptophan and histidine transporter
YBR070C	ALG14	X	X	X	X	X	X	X	X	X		X	X	X	X		Component of UDP-GlcNAc transferase required for the second step of dolichyl-linked oligosaccharide synthesis
YBR071W	YBR071W	X	X	X	X	X	X	X	X	X		X	X	X	X		Putative protein of unknown function
YBR072C	YBR072C-A	X	X	X	X	X	X	X	X	X		X	X	X	X		Putative protein of unknown function
YBR072C-A	YBR072C-A	X	X	X	X	X	X	X	X	X		X	X	X	X		none
YBR072W	HSP26	X	X	X	X	X	X	X	X	X		X	X	X	X		Small heat shock protein (sHSP) with chaperone activity
YBR073W	RDH54	X	X	X	X	X	X	X	X	X		X	X	X	X		DNA-dependent ATPase, stimulates strand exchange by modifying the topology of double-stranded DNA
YBR074W	YBR074W	X	X	X	X	X	X	X	X	X		X	X	X	X		Putative metalloprotease
YBR076W	ECM8	X	X	X	X	X	X	X	X	X		X	X	X	X		Non-essential protein of unknown function
YBR077C	SLM4	X	X	X	X	X	X	X	X	X		X	X	X	X		Component of the EGO complex, which is involved in the regulation of microautophagy, and of the GSE complex, which is required for proper sorting of amino acid permease Gap1p
YBR078W	ECM33	X	X	X	X	X	X	X	X	X		X	X	X	X		GPI-anchored protein of unknown function, has a possible role in apical bud growth
YBR079C	RPG1	X	X	X	X	X	X	X	X	X		X	X	X	X		eIF3a subunit of the core complex of translation initiation factor 3 (eIF3), essential for translation
YBR080C	SEC18	X	X	X	X	X	X	X	X	X		X	X	X	X		ATPase required for the release of Sec17p during the 'priming' step in homotypic vacuole fusion and for ER to Golgi transport
YBR081C	SPT7	X	X	X	X	X	X	X	X	X		X	X	X	X		Subunit of the SAGA transcriptional regulatory complex, involved in proper assembly of the complex
YBR082C	UBC4	X	X	X	X	X	X	X	X	X		X	X	X	X		Ubiquitin-conjugating enzyme (E2), mediates degradation of abnormal or excess proteins, including calmodulin and histone H3
YBR083W	TEC1	X	X	X	X	X	X	X	X	X		X	X	X	X		Transcription factor required for full Ty1 expression, Ty1-mediated gene activation, and haploid invasive and diploid pseudohyphal growth
YBR084C	RPL19A	X	X	X	X	X	X	X	X	X		X	X	X	X		Protein component of the large (60S) ribosomal subunit, nearly identical to Rpl19Bp and has similarity to rat L19 ribosomal protein
YBR084C-A	RPL19A	X	X	X	X	X	X	X	X	X		X	X	X	X		none
YBR084W	MIS1	X	X	X	X	X	X	X	X	X		X	X	X	X		Mitochondrial C1-tetrahydrofolate synthase, involved in interconversion between different oxidation states of tetrahydrofolate (THF)
YBR085C	YBR085C-A	X	X	X	X	X	X	X	X	X		X	X	X	X		Putative protein of unknown function
YBR085C-A	YBR085C-A	X	X	X	X	X	X	X	X	X		X	X	X	X		none
YBR085W	AAC3	X	X	X	X	X	X	X	X	X		X	X	X	X		Mitochondrial inner membrane ADP/ATP translocator, exchanges cytosolic ADP for mitochondrially synthesized ATP
YBR086C	IST2	X	X	X	X	X	X	X	X	X		X	X	X	X		Plasma membrane protein that may be involved in osmotolerance, localizes to the mother cell in small-budded cells and to the bud in medium- and large-budded cells
YBR087W	RFC5	X	X	X	X	X	X	X	X	X		X	X	X	X		Subunit of heteropentameric Replication factor C (RF-C), which is a DNA binding protein and ATPase that acts as a clamp loader of the proliferating cell nuclear antigen (PCNA) processivity factor for DNA polymerases delta and epsilon
YBR088C	POL30	X	X	X	X	X	X	X	X	X		X	X	X	X		Proliferating cell nuclear antigen (PCNA), functions as the sliding clamp for DNA polymerase delta
YBR089C	NHP6B	X	X	X	X	X	X	X	X	X		X	X	X	X		High-mobility group non-histone chromatin protein, functionally redundant with Nhp6Ap
YBR089C-A	NHP6B	X	X	X	X	X	X	X	X	X		X	X	X	X		none
YBR090C	YBR090C	X	X	X	X	X	X	X	X	X		X	X	X	X		Putative protein of unknown function
YBR091C	TIM12	X	X	X	X	X	X	X	X	X		X	X	X	X		Essential protein of the inner mitochondrial membrane, peripherally localized
YBR092C	PHO3	X	X	X	X	X	X	X	X	X		X	X	X	X		Constitutively expressed acid phosphatase similar to Pho5p
YBR093C	PHO5	X	X	X	X	X	X	X	X	X		X	X	X	X		Repressible acid phosphatase (1 of 3) that also mediates extracellular nucleotide-derived phosphate hydrolysis
YBR094W	PBY1	X	X	X	X	X	X	X	X	X		X	X	X	X		Putative tubulin tyrosine ligase associated with P-bodies
YBR095C	RXT2	X	X	X	X	X	X	X	X	X		X	X	X	X		Subunit of the histone deacetylase Rpd3L complex
YBR096W	YBR096W	X	X	X	X	X	X	X	X	X		X	X	X	X		Putative protein of unknown function
YBR097W	VPS15	X	X	X	X	X	X	X	X	X		X	X	X	X		Myristoylated serine/threonine protein kinase involved in vacuolar protein sorting
YBR098W	MMS4	X	X	X	X	X	X	X	X	X		X	X	X	X		Subunit of the structure-specific Mms4p-Mus81p endonuclease that cleaves branched DNA
YBR101C	FES1	X	X	X	X	X	X	X	X	X		X	X	X	X		Hsp70 (Ssa1p) nucleotide exchange factor, cytosolic homolog of Sil1p, which is the nucleotide exchange factor for BiP (Kar2p) in the endoplasmic reticulum
YBR102C	EXO84	X	X	X	X	X	X	X	X	X		X	X	X	X		Essential protein with dual roles in spliceosome assembly and exocytosis
YBR103W	SIF2	X	X	X	X	X	X	X	X	X		X	X	X	X		WD40 repeat-containing subunit of the Set3C histone deacetylase complex, which represses early/middle sporulation genes
YBR104W	YMC2	X	X	X	X	X	X	X	X	X		X	X	X	X		Mitochondrial protein, putative inner membrane transporter with a role in oleate metabolism and glutamate biosynthesis
YBR105C	VID24	X	X	X	X	X	X	X	X	X		X	X	X	X		Peripheral membrane protein located at Vid (vacuole import and degradation) vesicles
YBR106W	PHO88	X	X	X	X	X	X	X	X	X		X	X	X	X		Probable membrane protein, involved in phosphate transport
YBR107C	IML3	X	X	X	X	X	X	X	X	X		X	X	X	X		Protein with a role in kinetochore function, localizes to the outer kinetochore in a Ctf19p-dependent manner, interacts with Chl4p and Ctf19p
YBR108W	AIM3	X	X	X	X	X	X	X	X	X		X	X	X	X		Protein interacting with Rvs167p
YBR109C	CMD1	X	X	X	X	X	X	X	X	X		X	X	X	X		Calmodulin
YBR110W	ALG1	X	X	X	X	X	X	X	X	X		X	X	X	X		Mannosyltransferase, involved in asparagine-linked glycosylation in the endoplasmic reticulum (ER)
YBR111C	YSA1	X	X	X	X	X	X	X	X	X		X	X	X	X		Nudix hydrolase family member with ADP-ribose pyrophosphatase activity
YBR111W	SUS1	X	X	X	X	X	X	X	X	X		X	X	X	X		Protein involved in mRNA export coupled transcription activation and elongation
YBR111W-A	SUS1	X	X	X	X	X	X	X	X	X		X	X	X	X		none
YBR112C	CYC8	X	X	X	X	X	X	X	X	X		X	X	X	X		General transcriptional co-repressor, acts together with Tup1p
YBR114W	RAD16	X	X	X	X	X	X	X	X	X		X	X	X	X		Protein that recognizes and binds damaged DNA in an ATP-dependent manner (with Rad7p) during nucleotide excision repair
YBR115C	LYS2	X	X	X	X	X	X	X	X	X		X	X	X	X		Alpha aminoadipate reductase, catalyzes the reduction of alpha-aminoadipate to alpha-aminoadipate 6-semialdehyde, which is the fifth step in biosynthesis of lysine
YBR117C	TKL2	X	X	X	X	X	X	X	X	X		X	X	X	X		Transketolase, similar to Tkl1p
YBR118W	TEF2	X	X	X	X	X	X	X	X	X		X	X	X	X		Translational elongation factor EF-1 alpha
YBR119W	MUD1	X	X	X	X	X	X	X	X	X		X	X	X	X		U1 snRNP A protein, homolog of human U1-A
YBR120C	CBP6	X	X	X	X	X	X	X	X	X		X	X	X	X		Mitochondrial translational activator of the COB mRNA
YBR121C	GRS1	X	X	X	X	X	X	X	X	X		X	X	X	X		Cytoplasmic and mitochondrial glycyl-tRNA synthase that ligates glycine to the cognate anticodon bearing tRNA
YBR122C	MRPL36	X	X	X	X	X	X	X	X	X		X	X	X	X		Mitochondrial ribosomal protein of the large subunit
YBR123C	TFC1	X	X	X	X	X	X	X	X	X		X	X	X	X		One of six subunits of the RNA polymerase III transcription initiation factor complex (TFIIIC)
YBR125C	PTC4	X	X	X	X	X	X	X	X	X		X	X	X	X		Cytoplasmic type 2C protein phosphatase
YBR126C	TPS1	X	X	X	X	X	X	X	X	X		X	X	X	X		Synthase subunit of trehalose-6-phosphate synthase/phosphatase complex, which synthesizes the storage carbohydrate trehalose
YBR127C	VMA2	X	X	X	X	X	X	X	X	X		X	X	X	X		Subunit B of the eight-subunit V1 peripheral membrane domain of the vacuolar H+-ATPase (V-ATPase), an electrogenic proton pump found throughout the endomembrane system
YBR128C	ATG14	X	X	X	X	X	X	X	X	X		X	X	X	X		Autophagy-specific subunit of phosphatidylinositol 3-kinase complex I (with Vps34/15/30p)
YBR129C	OPY1	X	X	X	X	X	X	X	X	X		X	X	X	X		Protein of unknown function, overproduction blocks cell cycle arrest in the presence of mating pheromone
YBR130C	SHE3	X	X	X	X	X	X	X	X	X		X	X	X	X		Protein that acts as an adaptor between Myo4p and the She2p-mRNA complex
YBR131W	CCZ1	X	X	X	X	X	X	X	X	X		X	X	X	X		Protein involved in vacuolar assembly, essential for autophagy and the cytoplasm-to-vacuole pathway
YBR132C	AGP2	X	X	X	X	X	X	X	X	X		X	X	X	X		High affinity polyamine permease, preferentially uses spermidine over putrescine
YBR133C	HSL7	X	X	X	X	X	X	X	X	X		X	X	X	X		Protein arginine N-methyltransferase that exhibits septin and Hsl1p-dependent bud neck localization and periodic Hsl1p-dependent phosphorylation
YBR135W	CKS1	X	X	X	X	X	X	X	X	X		X	X	X	X		Cyclin-dependent protein kinase regulatory subunit and adaptor
YBR136W	MEC1	X	X	X	X	X	X	X	X	X		X	X	X	X		Genome integrity checkpoint protein and PI kinase superfamily member
YBR137W	YBR137W	X	X	X	X	X	X	X	X	X		X	X	X	X		Protein of unknown function
YBR138C	YBR138C	X	X	X	X	X	X	X	X	X		X	X	X	X		Cytoplasmic protein of unknown function, potentially phosphorylated by Cdc28p
YBR139W	YBR139W	X	X	X	X	X	X	X	X	X		X	X	X	X		Putative serine type carboxypeptidase with a role in phytochelatin synthesis
YBR140C	IRA1	X	X	X	X	X	X	X	X	X		X	X	X	X		GTPase-activating protein that negatively regulates RAS by converting it from the GTP- to the GDP-bound inactive form, required for reducing cAMP levels under nutrient limiting conditions, mediates membrane association of adenylate cyclase
YBR141C	YBR141C	X	X	X	X	X	X	X	X	X		X	X	X	X		Putative S-adenosylmethionine-dependent methyltransferase
YBR142W	MAK5	X	X	X	X	X	X	X	X	X		X	X	X	X		Essential nucleolar protein, putative DEAD-box RNA helicase required for maintenance of M1 dsRNA virus
YBR143C	SUP45	X	X	X	X	X	X	X	X	X		X	X	X	X		Polypeptide release factor (eRF1) in translation termination
YBR145W	ADH5	X	X	X	X	X	X	X	X	X		X	X	X	X		Alcohol dehydrogenase isoenzyme V
YBR146W	MRPS9	X	X	X	X	X	X	X	X	X		X	X	X	X		Mitochondrial ribosomal protein of the small subunit
YBR147W	RTC2	X	X	X	X	X	X	X	X	X		X	X	X	X		Protein of unknown function
YBR148W	YSW1	X	X	X	X	X	X	X	X	X		X	X	X	X		Protein required for normal prospore membrane formation
YBR149W	ARA1	X	X	X	X	X	X	X	X	X		X	X	X	X		NADP+ dependent arabinose dehydrogenase, involved in carbohydrate metabolism
YBR150C	TBS1	X	X	X	X	X	X	X	X	X		X	X	X	X		Putative protein of unknown function
YBR151W	APD1	X	X	X	X	X	X	X	X	X		X	X	X	X		Protein of unknown function, required for normal localization of actin patches and for normal tolerance of sodium ions and hydrogen peroxide
YBR152W	SPP381	X	X	X	X	X	X	X	X	X		X	X	X	X		mRNA splicing factor, component of U4/U6.U5 tri-snRNP
YBR153W	RIB7	X	X	X	X	X	X	X	X	X		X	X	X	X		Diaminohydroxyphoshoribosylaminopyrimidine deaminase
YBR154C	RPB5	X	X	X	X	X	X	X	X	X		X	X	X	X		RNA polymerase subunit ABC27, common to RNA polymerases I, II, and III
YBR155W	CNS1	X	X	X	X	X	X	X	X	X		X	X	X	X		TPR-containing co-chaperone
YBR156C	SLI15	X	X	X	X	X	X	X	X	X		X	X	X	X		Subunit of the conserved chromosomal passenger complex (CPC
YBR157C	ICS2	X	X	X	X	X	X	X	X	X		X	X	X	X		Protein of unknown function
YBR158W	AMN1	X	X	X	X	X	X	X	X	X		X	X	X	X		Protein required for daughter cell separation, multiple mitotic checkpoints, and chromosome stability
YBR159W	IFA38	X	X	X	X	X	X	X	X	X		X	X	X	X		Microsomal beta-keto-reductase
YBR160W	CDC28	X	X	X	X	X	X	X	X	X		X	X	X	X		Catalytic subunit of the main cell cycle cyclin-dependent kinase (CDK)
YBR161W	CSH1	X	X	X	X	X	X	X	X	X		X	X	X	X		Probable catalytic subunit of a mannosylinositol phosphorylceramide (MIPC) synthase, forms a complex with probable regulatory subunit Csg2p
YBR162C	TOS1	X	X	X	X	X	X	X	X	X		X	X	X	X		Covalently-bound cell wall protein of unknown function
YBR162W	YSY6	X	X	X	X	X	X	X	X	X		X	X	X	X		Protein whose expression suppresses a secretory pathway mutation in E. coli
YBR162W-A	YSY6	X	X	X	X	X	X	X	X	X		X	X	X	X		none
YBR163W	DEM1	X	X	X	X	X	X	X	X	X		X	X	X	X		Mitochondrial protein of unknown function
YBR164C	ARL1	X	X	X	X	X	X	X	X	X		X	X	X	X		Soluble GTPase with a role in regulation of membrane traffic
YBR165W	UBS1	X	X	X	X	X	X	X	X	X		X	X	X	X		Ubiquitin-conjugating enzyme suppressor that functions as a general positive regulator of Cdc34p activity
YBR166C	TYR1	X	X	X	X	X	X	X	X	X		X	X	X	X		Prephenate dehydrogenase involved in tyrosine biosynthesis, expression is dependent on phenylalanine levels
YBR167C	POP7	X	X	X	X	X	X	X	X	X		X	X	X	X		Subunit of both RNase MRP, which cleaves pre-rRNA, and nuclear RNase P, which cleaves tRNA precursors to generate mature 5' ends
YBR168W	PEX32	X	X	X	X	X	X	X	X	X		X	X	X	X		Peroxisomal integral membrane protein, involved in negative regulation of peroxisome size
YBR169C	SSE2	X	X	X	X	X	X	X	X	X		X	X	X	X		Member of the heat shock protein 70 (HSP70) family
YBR170C	NPL4	X	X	X	X	X	X	X	X	X		X	X	X	X		Endoplasmic reticulum and nuclear membrane protein, forms a complex with Cdc48p and Ufd1p that recognizes ubiquitinated proteins in the endoplasmic reticulum and delivers them to the proteasome for degradation
YBR171W	SEC66	X	X	X	X	X	X	X	X	X		X	X	X	X		Non-essential subunit of Sec63 complex (Sec63p, Sec62p, Sec66p and Sec72p)
YBR172C	SMY2	X	X	X	X	X	X	X	X	X		X	X	X	X		Protein of unknown function involved in COPII vesicle formation
YBR173C	UMP1	X	X	X	X	X	X	X	X	X		X	X	X	X		Short-lived chaperone required for correct maturation of the 20S proteasome
YBR175W	SWD3	X	X	X	X	X	X	X	X	X		X	X	X	X		Essential subunit of the COMPASS (Set1C) complex, which methylates histone H3 on lysine 4 and is required in transcriptional silencing near telomeres
YBR176W	ECM31	X	X	X	X	X	X	X	X	X		X	X	X	X		Ketopantoate hydroxymethyltransferase, required for pantothenic acid biosynthesis, converts 2-oxoisovalerate into 2-dehydropantoate
YBR177C	EHT1	X	X	X	X	X	X	X	X	X		X	X	X	X		Acyl-coenzymeA:ethanol O-acyltransferase that plays a minor role in medium-chain fatty acid ethyl ester biosynthesis
YBR179C	FZO1	X	X	X	X	X	X	X	X	X		X	X	X	X		Mitofusin, mitochondrial integral membrane protein involved in mitochondrial fusion and mitochondrial genome maintenance
YBR180W	DTR1	X	X	X	X	X	X	X	X	X		X	X	X	X		Putative dityrosine transporter, required for spore wall synthesis
YBR181C	RPS6B	X	X	X	X	X	X	X	X	X		X	X	X	X		Protein component of the small (40S) ribosomal subunit
YBR182C	SMP1	X	X	X	X	X	X	X	X	X		X	X	X	X		Putative transcription factor involved in regulating the response to osmotic stress
YBR182C-A	YBR182C-A	X	X	X	X	X	X	X	X	X		X	X	X	X		none
YBR183W	YPC1	X	X	X	X	X	X	X	X	X		X	X	X	X		Alkaline ceramidase that also has reverse (CoA-independent) ceramide synthase activity, catalyzes both breakdown and synthesis of phytoceramide
YBR184W	YBR184W	X	X	X	X	X	X	X	X	X		X	X	X	X		Putative protein of unknown function
YBR185C	MBA1	X	X	X	X	X	X	X	X	X		X	X	X	X		Protein involved in assembly of mitochondrial respiratory complexes
YBR186W	PCH2	X	X	X	X	X	X	X	X	X		X	X	X	X		Nucleolar component of the pachytene checkpoint, which prevents chromosome segregation when recombination and chromosome synapsis are defective
YBR187W	GDT1	X	X	X	X	X	X	X	X	X		X	X	X	X		Putative protein of unknown function
YBR188C	NTC20	X	X	X	X	X	X	X	X	X		X	X	X	X		Member of the NineTeen Complex (NTC) that contains Prp19p and stabilizes U6 snRNA in catalytic forms of the spliceosome containing U2, U5, and U6 snRNAs
YBR189W	RPS9B	X	X	X	X	X	X	X	X	X		X	X	X	X		Protein component of the small (40S) ribosomal subunit
YBR191W	RPL21A	X	X	X	X	X	X	X	X	X		X	X	X	X		Protein component of the large (60S) ribosomal subunit, nearly identical to Rpl21Bp and has similarity to rat L21 ribosomal protein
YBR192W	RIM2	X	X	X	X	X	X	X	X	X		X	X	X	X		Mitochondrial pyrimidine nucleotide transporter
YBR193C	MED8	X	X	X	X	X	X	X	X	X		X	X	X	X		Subunit of the RNA polymerase II mediator complex
YBR194W	AIM4	X	X	X	X	X	X	X	X	X		X	X	X	X		Protein proposed to be associated with the nuclear pore complex
YBR195C	MSI1	X	X	X	X	X	X	X	X	X		X	X	X	X		Subunit of chromatin assembly factor I (CAF-1), negative regulator of the RAS/cAMP pathway via sequestration of Npr1p kinase
YBR196C	PGI1	X	X	X	X	X	X	X	X	X		X	X	X	X		Glycolytic enzyme phosphoglucose isomerase, catalyzes the interconversion of glucose-6-phosphate and fructose-6-phosphate
YBR196C-A	YBR196C-A	X	X	X	X	X	X	X	X	X		X	X	X	X		none
YBR196C-B	YBR196C-B	X	X	X	X	X	X	X	X	X		X	X	X	X		none
YBR197C	YBR197C	X	X	X	X	X	X	X	X	X		X	X	X	X		Putative protein of unknown function
YBR198C	TAF5	X	X	X	X	X	X	X	X	X		X	X	X	X		Subunit (90 kDa) of TFIID and SAGA complexes, involved in RNA polymerase II transcription initiation and in chromatin modification
YBR199W	KTR4	X	X	X	X	X	X	X	X	X		X	X	X	X		Putative mannosyltransferase involved in protein glycosylation
YBR200W	BEM1	X	X	X	X	X	X	X	X	X		X	X	X	X		Protein containing SH3-domains, involved in establishing cell polarity and morphogenesis
YBR200W-A	YBR200W-A	X	X	X	X	X	X	X	X	X		X	X	X	X		none
YBR201C	YBR201C-A	X	X	X	X	X	X	X	X	X		X	X	X	X		Putative protein of unknown function
YBR201C-A	YBR201C-A	X	X	X	X	X	X	X	X	X		X	X	X	X		none
YBR201W	DER1	X	X	X	X	X	X	X	X	X		X	X	X	X		Endoplasmic reticulum membrane protein, required for ER-associated protein degradation of misfolded or unassembled proteins
YBR202W	MCM7	X	X	X	X	X	X	X	X	X		X	X	X	X		Component of the hexameric MCM complex, which is important for priming origins of DNA replication in G1 and becomes an active ATP-dependent helicase that promotes DNA melting and elongation when activated by Cdc7p-Dbf4p in S-phase
YBR203W	COS111	X	X	X	X	X	X	X	X	X		X	X	X	X		Protein required for resistance to the antifungal drug ciclopirox olamine
YBR204C	YBR204C	X	X	X	X	X	X	X	X	X		X	X	X	X		Serine hydrolase
YBR205W	KTR3	X	X	X	X	X	X	X	X	X		X	X	X	X		Putative alpha-1,2-mannosyltransferase involved in O- and N-linked protein glycosylation
YBR207W	FTH1	X	X	X	X	X	X	X	X	X		X	X	X	X		Putative high affinity iron transporter involved in transport of intravacuolar stores of iron
YBR208C	DUR1,2	X	X	X	X	X	X	X	X	X		X	X	X	X		Urea amidolyase, contains both urea carboxylase and allophanate hydrolase activities, degrades urea to CO2 and NH3
YBR210W	ERV15	X	X	X	X	X	X	X	X	X		X	X	X	X		Protein involved in export of proteins from the endoplasmic reticulum, has similarity to Erv14p
YBR211C	AME1	X	X	X	X	X	X	X	X	X		X	X	X	X		Essential kinetochore protein associated with microtubules and spindle pole bodies
YBR212W	NGR1	X	X	X	X	X	X	X	X	X		X	X	X	X		RNA binding protein that negatively regulates growth rate
YBR213W	MET8	X	X	X	X	X	X	X	X	X		X	X	X	X		Bifunctional dehydrogenase and ferrochelatase, involved in the biosynthesis of siroheme, a prosthetic group used by sulfite reductase
YBR214W	SDS24	X	X	X	X	X	X	X	X	X		X	X	X	X		One of two S. cerevisiae homologs (Sds23p and Sds24p) of the S. pombe Sds23 protein, which is implicated in APC/cyclosome regulation
YBR215W	HPC2	X	X	X	X	X	X	X	X	X		X	X	X	X		Subunit of the HIR complex, a nucleosome assembly complex involved in regulation of histone gene transcription
YBR216C	YBP1	X	X	X	X	X	X	X	X	X		X	X	X	X		Protein required for oxidation of specific cysteine residues of the transcription factor Yap1p, resulting in the nuclear localization of Yap1p in response to stress
YBR217W	ATG12	X	X	X	X	X	X	X	X	X		X	X	X	X		Conserved ubiquitin-like modifier involved in autophagy and the Cvt pathway
YBR218C	PYC2	X	X	X	X	X	X	X	X	X		X	X	X	X		Pyruvate carboxylase isoform, cytoplasmic enzyme that converts pyruvate to oxaloacetate
YBR219C	YBR219C	X	X	X	X	X	X	X	X	X		X	X	X	X		Putative protein of unknown function
YBR220C	YBR220C	X	X	X	X	X	X	X	X	X		X	X	X	X		Putative protein of unknown function
YBR221C	PDB1	X	X	X	X	X	X	X	X	X		X	X	X	X		E1 beta subunit of the pyruvate dehydrogenase (PDH) complex, which is an evolutionarily-conserved multi-protein complex found in mitochondria
YBR221W	YBR221W-A	X	X	X	X	X	X	X	X	X		X	X	X	X		Putative protein of unknown function
YBR221W-A	YBR221W-A	X	X	X	X	X	X	X	X	X		X	X	X	X		none
YBR222C	PCS60	X	X	X	X	X	X	X	X	X		X	X	X	X		Peroxisomal AMP-binding protein, localizes to both the peroxisomal peripheral membrane and matrix, expression is highly inducible by oleic acid, similar to E. coli long chain acyl-CoA synthetase
YBR223C	TDP1	X	X	X	X	X	X	X	X	X		X	X	X	X		Tyrosyl-DNA Phosphodiesterase I, hydrolyzes 3' and 5'-phosphotyrosyl bonds, involved in the repair of DNA lesions created by topoisomerase I and topoisomerase II
YBR225W	YBR225W	X	X	X	X	X	X	X	X	X		X	X	X	X		Putative protein of unknown function
YBR227C	MCX1	X	X	X	X	X	X	X	X	X		X	X	X	X		Mitochondrial matrix protein
YBR228W	SLX1	X	X	X	X	X	X	X	X	X		X	X	X	X		Subunit of a complex, with Slx4p, that hydrolyzes 5' branches from duplex DNA in response to stalled or converging replication forks
YBR229C	ROT2	X	X	X	X	X	X	X	X	X		X	X	X	X		Glucosidase II catalytic subunit required for normal cell wall synthesis
YBR230C	OM14	X	X	X	X	X	X	X	X	X		X	X	X	X		Integral mitochondrial outer membrane protein
YBR230W	YBR230W-A	X	X	X	X	X	X	X	X	X		X	X	X	X		Putative protein of unknown function
YBR230W-A	YBR230W-A	X	X	X	X	X	X	X	X	X		X	X	X	X		none
YBR231C	SWC5	X	X	X	X	X	X	X	X	X		X	X	X	X		Protein of unknown function, component of the SWR1 complex, which exchanges histone variant H2AZ (Htz1p) for chromatin-bound histone H2A
YBR233W	DAD3	X	X	X	X	X	X	X	X	X		X	X	X	X		Essential subunit of the Dam1 complex (aka DASH complex), couples kinetochores to the force produced by MT depolymerization thereby aiding in chromosome segregation
YBR233W-A	DAD3	X	X	X	X	X	X	X	X	X		X	X	X	X		none
YBR234C	ARC40	X	X	X	X	X	X	X	X	X		X	X	X	X		Subunit of the ARP2/3 complex, which is required for the motility and integrity of cortical actin patches
YBR235W	YBR235W	X	X	X	X	X	X	X	X	X		X	X	X	X		Putative ion transporter, similar to mammalian electroneutral Na(+)-(K+)-C1- cotransporter family
YBR236C	ABD1	X	X	X	X	X	X	X	X	X		X	X	X	X		Methyltransferase, catalyzes the transfer of a methyl group from S-adenosylmethionine to the GpppN terminus of capped mRNA
YBR237W	PRP5	X	X	X	X	X	X	X	X	X		X	X	X	X		RNA helicase in the DEAD-box family, necessary for prespliceosome formation, bridges U1 and U2 snRNPs and enables stable U2 snRNP association with intron RNA
YBR238C	YBR238C	X	X	X	X	X	X	X	X	X		X	X	X	X		Mitochondrial membrane protein with similarity to Rmd9p
YBR239C	YBR239C	X	X	X	X	X	X	X	X	X		X	X	X	X		Putative protein of unknown function
YBR240C	THI2	X	X	X	X	X	X	X	X	X		X	X	X	X		Zinc finger protein of the Zn(II)2Cys6 type, probable transcriptional activator of thiamine biosynthetic genes
YBR241C	YBR241C	X	X	X	X	X	X	X	X	X		X	X	X	X		Putative transporter, member of the sugar porter family
YBR242W	YBR242W	X	X	X	X	X	X	X	X	X		X	X	X	X		Putative protein of unknown function
YBR243C	ALG7	X	X	X	X	X	X	X	X	X		X	X	X	X		UDP-N-acetyl-glucosamine-1-P transferase, transfers Glc-Nac-P from UDP-GlcNac to Dol-P in the ER in the first step of the dolichol pathway of protein asparagine-linked glycosylation
YBR244W	GPX2	X	X	X	X	X	X	X	X	X		X	X	X	X		Phospholipid hydroperoxide glutathione peroxidase induced by glucose starvation that protects cells from phospholipid hydroperoxides and nonphospholipid peroxides during oxidative stress
YBR245C	ISW1	X	X	X	X	X	X	X	X	X		X	X	X	X		Member of the imitation-switch (ISWI) class of ATP-dependent chromatin remodeling complexes
YBR246W	RRT2	X	X	X	X	X	X	X	X	X		X	X	X	X		Putative protein of unknown function
YBR247C	ENP1	X	X	X	X	X	X	X	X	X		X	X	X	X		Protein associated with U3 and U14 snoRNAs, required for pre-rRNA processing and 40S ribosomal subunit synthesis
YBR248C	HIS7	X	X	X	X	X	X	X	X	X		X	X	X	X		Imidazole glycerol phosphate synthase (glutamine amidotransferase:cyclase), catalyzes the fifth and sixth steps of histidine biosynthesis and also produces 5-aminoimidazole-4-carboxamide ribotide (AICAR), a purine precursor
YBR249C	ARO4	X	X	X	X	X	X	X	X	X		X	X	X	X		3-deoxy-D-arabino-heptulosonate-7-phosphate (DAHP) synthase, catalyzes the first step in aromatic amino acid biosynthesis and is feedback-inhibited by tyrosine or high concentrations of phenylalanine or tryptophan
YBR250W	SPO23	X	X	X	X	X	X	X	X	X		X	X	X	X		Protein of unknown function
YBR251W	MRPS5	X	X	X	X	X	X	X	X	X		X	X	X	X		Mitochondrial ribosomal protein of the small subunit
YBR252W	DUT1	X	X	X	X	X	X	X	X	X		X	X	X	X		dUTPase, catalyzes hydrolysis of dUTP to dUMP and PPi, thereby preventing incorporation of uracil into DNA during replication
YBR253W	SRB6	X	X	X	X	X	X	X	X	X		X	X	X	X		Subunit of the RNA polymerase II mediator complex
YBR254C	TRS20	X	X	X	X	X	X	X	X	X		X	X	X	X		One of 10 subunits of the transport protein particle (TRAPP) complex of the cis-Golgi which mediates vesicle docking and fusion
YBR255C	YBR255C-A	X	X	X	X	X	X	X	X	X		X	X	X	X		Putative protein of unknown function
YBR255C-A	YBR255C-A	X	X	X	X	X	X	X	X	X		X	X	X	X		none
YBR255W	MTC4	X	X	X	X	X	X	X	X	X		X	X	X	X		Protein of unknown function, required for normal growth rate at 15 degrees C
YBR256C	RIB5	X	X	X	X	X	X	X	X	X		X	X	X	X		Riboflavin synthase
YBR257W	POP4	X	X	X	X	X	X	X	X	X		X	X	X	X		Subunit of both RNase MRP, which cleaves pre-rRNA, and nuclear RNase P, which cleaves tRNA precursors to generate mature 5' ends
YBR258C	SHG1	X	X	X	X	X	X	X	X	X		X	X	X	X		Subunit of the COMPASS (Set1C) complex, which methylates histone H3 on lysine 4 and is required in transcriptional silencing near telomeres
YBR259W	YBR259W	X	X	X	X	X	X	X	X	X		X	X	X	X		Putative protein of unknown function
YBR260C	RGD1	X	X	X	X	X	X	X	X	X		X	X	X	X		GTPase-activating protein (RhoGAP) for Rho3p and Rho4p, possibly involved in control of actin cytoskeleton organization
YBR261C	TAE1	X	X	X	X	X	X	X	X	X		X	X	X	X		Putative S-adenosylmethionine-dependent methyltransferase of the seven beta-strand family
YBR262C	AIM5	X	X	X	X	X	X	X	X	X		X	X	X	X		Protein of unknown function
YBR263W	SHM1	X	X	X	X	X	X	X	X	X		X	X	X	X		Mitochondrial serine hydroxymethyltransferase, converts serine to glycine plus 5,10 methylenetetrahydrofolate
YBR264C	YPT10	X	X	X	X	X	X	X	X	X		X	X	X	X		GTP binding protein that contains the PEST signal sequence specific for proteolytic enzymes
YBR265W	TSC10	X	X	X	X	X	X	X	X	X		X	X	X	X		3-ketosphinganine reductase, catalyzes the second step in phytosphingosine synthesis, essential for growth in the absence of exogenous dihydrosphingosine or phytosphingosine, member of short chain dehydrogenase/reductase protein family
YBR267W	REI1	X	X	X	X	X	X	X	X	X		X	X	X	X		Cytoplasmic pre-60S factor
YBR268W	MRPL37	X	X	X	X	X	X	X	X	X		X	X	X	X		Mitochondrial ribosomal protein of the large subunit
YBR269C	FMP21	X	X	X	X	X	X	X	X	X		X	X	X	X		Putative protein of unknown function
YBR270C	BIT2	X	X	X	X	X	X	X	X	X		X	X	X	X		Subunit of TORC2, a membrane-associated complex that regulates actin cytoskeletal dynamics during polarized growth and cell wall integrity
YBR271W	YBR271W	X	X	X	X	X	X	X	X	X		X	X	X	X		Putative S-adenosylmethionine-dependent methyltransferase of the seven beta-strand family
YBR272C	HSM3	X	X	X	X	X	X	X	X	X		X	X	X	X		Proteasome-interacting protein involved in the assembly of the base subcomplex of the 19S proteasomal regulatory particle (RP)
YBR273C	UBX7	X	X	X	X	X	X	X	X	X		X	X	X	X		UBX (ubiquitin regulatory X) domain-containing protein that interacts with Cdc48p
YBR274W	CHK1	X	X	X	X	X	X	X	X	X		X	X	X	X		Serine/threonine kinase and DNA damage checkpoint effector, mediates cell cycle arrest via phosphorylation of Pds1p
YBR275C	RIF1	X	X	X	X	X	X	X	X	X		X	X	X	X		Protein that binds to the Rap1p C-terminus and acts synergistically with Rif2p to help control telomere length and establish telomeric silencing
YBR276C	PPS1	X	X	X	X	X	X	X	X	X		X	X	X	X		Protein phosphatase with specificity for serine, threonine, and tyrosine residues
YBR278W	DPB3	X	X	X	X	X	X	X	X	X		X	X	X	X		Third-largest subunit of DNA polymerase II (DNA polymerase epsilon), required to maintain fidelity of chromosomal replication and also for inheritance of telomeric silencing
YBR279W	PAF1	X	X	X	X	X	X	X	X	X		X	X	X	X		Component of the Paf1p complex that binds to and modulates the activity of RNA polymerases I and II
YBR280C	SAF1	X	X	X	X	X	X	X	X	X		X	X	X	X		F-Box protein involved in proteasome-dependent degradation of Aah1p during entry of cells into quiescence
YBR281C	DUG2	X	X	X	X	X	X	X	X	X		X	X	X	X		Probable di- and tri-peptidase
YBR282W	MRPL27	X	X	X	X	X	X	X	X	X		X	X	X	X		Mitochondrial ribosomal protein of the large subunit
YBR283C	SSH1	X	X	X	X	X	X	X	X	X		X	X	X	X		Subunit of the Ssh1 translocon complex
YBR284W	YBR284W	X	X	X	X	X	X	X	X	X		X	X	X	X		Putative protein of unknown function
YBR285W	YBR285W	X	X	X	X	X	X	X	X	X		X	X	X	X		Putative protein of unknown function
YBR286W	APE3	X	X	X	X	X	X	X	X	X		X	X	X	X		Vacuolar aminopeptidase Y, processed to mature form by Prb1p
YBR287W	YBR287W	X	X	X	X	X	X	X	X	X		X	X	X	X		Protein of unknown function
YBR288C	APM3	X	X	X	X	X	X	X	X	X		X	X	X	X		Mu3-like subunit of the clathrin associated protein complex (AP-3)
YBR289W	SNF5	X	X	X	X	X	X	X	X	X		X	X	X	X		Subunit of the SWI/SNF chromatin remodeling complex involved in transcriptional regulation
YBR290W	BSD2	X	X	X	X	X	X	X	X	X		X	X	X	X		Heavy metal ion homeostasis protein, facilitates trafficking of Smf1p and Smf2p metal transporters to the vacuole where they are degraded, controls metal ion transport, prevents metal hyperaccumulation, functions in copper detoxification
YBR291C	CTP1	X	X	X	X	X	X	X	X	X		X	X	X	X		Mitochondrial inner membrane citrate transporter, member of the mitochondrial carrier family
YBR293W	VBA2	X	X	X	X	X	X	X	X	X		X	X	X	X		Permease of basic amino acids in the vacuolar membrane
YBR294W	SUL1	X	X	X	X	X	X	X	X	X		X	X	X	X		High affinity sulfate permease
YBR295W	PCA1	X	X	X	X	X	X	X	X	X		X	X	X	X		Cadmium transporting P-type ATPase
YBR296C	PHO89	X	X	X	X	X	X	X	X	X		X	X	X	X		Na+/Pi cotransporter, active in early growth phase
YBR296C-A	YBR296C-A	X	X	X	X	X	X	X	X	X		X	X	X	X		none
YBR297W	MAL33	X	X	X	X	X	X	X	X	X		X	X	X	X		MAL-activator protein, part of complex locus MAL3
YBR298C	MAL31	X	X	X	X	X	X	X	X	X		X	X	X	X		Maltose permease, high-affinity maltose transporter (alpha-glucoside transporter)
YBR298C-A	YBR298C-A	X	X	X	X	X	X	X	X	X		X	X	X	X		none
YBR299W	MAL32	X	X	X	X	X	X	X	X	X		X	X	X	X		Maltase (alpha-D-glucosidase), inducible protein involved in maltose catabolism
YBR301W	PAU24	X	X	X	X	X	X	X	X	X		X	X	X	X		Cell wall mannoprotein with similarity to Tir1p, Tir2p, Tir3p, and Tir4p
YBR302C	COS2	X	X	X	X	X	X	X	X	X		X	X	X	X		Protein of unknown function, member of the DUP380 subfamily of conserved, often subtelomerically-encoded proteins
YCL001W	RER1	X		X	X	X	X	X	X	X		X	X	X	X	X	Protein involved in retention of membrane proteins, including Sec12p, in the ER
YCL001W-A	YCL001W-A	X		X	X	X	X	X	X	X		X	X	X	X	X	none
YCL001W-B	YCL001W-B	X		X	X	X	X	X	X	X		X	X	X	X	X	none
YCL002C	YCL002C	X		X	X	X	X	X	X	X		X	X	X	X	X	Putative protein of unknown function
YCL004W	PGS1	X		X	X	X	X	X	X	X		X	X	X	X	X	Phosphatidylglycerolphosphate synthase, catalyzes the synthesis of phosphatidylglycerolphosphate from CDP-diacylglycerol and sn-glycerol 3-phosphate in the first committed and rate-limiting step of cardiolipin biosynthesis
YCL005W	LDB16	X		X	X	X	X	X	X	X		X	X	X	X	X	Protein of unknown function
YCL005W-A	VMA9	X		X	X	X	X	X	X	X		X	X	X	X	X	none
YCL008C	STP22	X		X	X	X	X	X	X	X		X	X	X	X	X	Component of the ESCRT-I complex, which is involved in ubiquitin-dependent sorting of proteins into the endosome
YCL009C	ILV6	X		X	X	X	X	X	X	X		X	X	X	X	X	Regulatory subunit of acetolactate synthase, which catalyzes the first step of branched-chain amino acid biosynthesis
YCL010C	SGF29	X		X	X	X	X	X	X	X		X	X	X	X	X	Probable subunit of SAGA histone acetyltransferase complex
YCL011C	GBP2	X		X	X	X	X	X	X	X		X	X	X	X	X	Poly(A+) RNA-binding protein, involved in the export of mRNAs from the nucleus to the cytoplasm
YCL012C	YCL012C	X		X	X	X	X	X	X	X		X	X	X	X	X	Putative protein of unknown function
YCL014W	BUD3	X		X	X	X	X	X	X	X		X	X	X	X	X	Protein involved in bud-site selection and required for axial budding pattern
YCL016C	DCC1	X		X	X	X	X	X	X	X		X	X	X	X	X	Subunit of a complex with Ctf8p and Ctf18p that shares some components with Replication Factor C, required for sister chromatid cohesion and telomere length maintenance
YCL017C	NFS1	X		X	X	X	X	X	X	X		X	X	X	X	X	Cysteine desulfurase involved in iron-sulfur cluster (Fe/S) biogenesis
YCL018W	LEU2	X		X	X	X	X	X	X	X		X	X	X	X	X	Beta-isopropylmalate dehydrogenase (IMDH), catalyzes the third step in the leucine biosynthesis pathway
YCL019W	YCL019W	X		X	X	X	X	X	X	X		X	X	X	X	X	Retrotransposon TYA Gag and TYB Pol genes
YCL020W	YCL020W	X		X	X	X	X	X	X	X		X	X	X	X	X	Retrotransposon TYA Gag gene co-transcribed with TYB Pol
YCL021W	YCL021W-A	X		X	X	X	X	X	X	X		X	X	X	X	X	Putative protein of unknown function
YCL021W-A	YCL021W-A	X		X	X	X	X	X	X	X		X	X	X	X	X	none
YCL024W	KCC4	X		X	X	X	X	X	X	X		X	X	X	X	X	Protein kinase of the bud neck involved in the septin checkpoint, associates with septin proteins, negatively regulates Swe1p by phosphorylation, shows structural homology to bud neck kinases Gin4p and Hsl1p
YCL025C	AGP1	X		X	X	X	X	X	X	X		X	X	X	X	X	Low-affinity amino acid permease with broad substrate range, involved in uptake of asparagine, glutamine, and other amino acids
YCL026C	FRM2	X		X	X	X	X	X	X	X		X	X	X	X	X	Protein of unknown function, involved in the integration of lipid signaling pathways with cellular homeostasis
YCL026C-A	FRM2	X		X	X	X	X	X	X	X		X	X	X	X	X	none
YCL026C-B	HBN1	X		X	X	X	X	X	X	X		X	X	X	X	X	none
YCL027W	FUS1	X		X	X	X	X	X	X	X		X	X	X	X	X	Membrane protein localized to the shmoo tip, required for cell fusion
YCL028W	RNQ1	X		X	X	X	X	X	X	X		X	X	X	X	X	[PIN(+)] prion, an infectious protein conformation that is generally an ordered protein aggregate
YCL029C	BIK1	X		X	X	X	X	X	X	X		X	X	X	X	X	Microtubule-associated protein, component of the interface between microtubules and kinetochore, involved in sister chromatid separation
YCL030C	HIS4	X		X	X	X	X	X	X	X		X	X	X	X	X	Multifunctional enzyme containing phosphoribosyl-ATP pyrophosphatase, phosphoribosyl-AMP cyclohydrolase, and histidinol dehydrogenase activities
YCL031C	RRP7	X		X	X	X	X	X	X	X		X	X	X	X	X	Essential protein involved in rRNA processing and ribosome biogenesis
YCL032W	STE50	X		X	X	X	X	X	X	X		X	X	X	X	X	Protein involved in mating response, invasive/filamentous growth, and osmotolerance, acts as an adaptor that links G protein-associated Cdc42p-Ste20p complex to the effector Ste11p to modulate signal transduction
YCL033C	MXR2	X		X	X	X	X	X	X	X		X	X	X	X	X	Methionine-R-sulfoxide reductase, involved in the response to oxidative stress
YCL034W	LSB5	X		X	X	X	X	X	X	X		X	X	X	X	X	Protein of unknown function
YCL035C	GRX1	X		X	X	X	X	X	X	X		X	X	X	X	X	Hydroperoxide and superoxide-radical responsive heat-stable glutathione-dependent disulfide oxidoreductase with active site cysteine pair
YCL036W	GFD2	X		X	X	X	X	X	X	X		X	X	X	X	X	Protein of unknown function, identified as a high-copy suppressor of a dbp5 mutation
YCL037C	SRO9	X		X	X	X	X	X	X	X		X	X	X	X	X	Cytoplasmic RNA-binding protein that associates with translating ribosomes
YCL038C	ATG22	X		X	X	X	X	X	X	X		X	X	X	X	X	Vacuolar integral membrane protein required for efflux of amino acids during autophagic body breakdown in the vacuole
YCL039W	GID7	X		X	X	X	X	X	X	X		X	X	X	X	X	Protein of unknown function, involved in proteasome-dependent catabolite inactivation of fructose-1,6-bisphosphatase
YCL040W	GLK1	X		X	X	X	X	X	X	X		X	X	X	X	X	Glucokinase, catalyzes the phosphorylation of glucose at C6 in the first irreversible step of glucose metabolism
YCL042W	YCL042W	X		X	X	X	X	X	X	X		X	X	X	X	X	Putative protein of unknown function
YCL043C	PDI1	X		X	X	X	X	X	X	X		X	X	X	X	X	Protein disulfide isomerase, multifunctional protein resident in the endoplasmic reticulum lumen, essential for the formation of disulfide bonds in secretory and cell-surface proteins, unscrambles non-native disulfide bonds
YCL044C	MGR1	X		X	X	X	X	X	X	X		X	X	X	X	X	Subunit of the mitochondrial (mt) i-AAA protease supercomplex, which degrades misfolded mitochondrial proteins
YCL045C	EMC1	X		X	X	X	X	X	X	X		X	X	X	X	X	Member of a transmembrane complex required for efficient folding of proteins in the ER
YCL047C	YCL047C	X		X	X	X	X	X	X	X		X	X	X	X	X	Putative protein of unknown function
YCL048W	SPS22	X		X	X	X	X	X	X	X		X	X	X	X	X	Protein of unknown function, redundant with Sps2p for the organization of the beta-glucan layer of the spore wall
YCL048W-A	YCL048W-A	X		X	X	X	X	X	X	X		X	X	X	X	X	none
YCL049C	YCL049C	X		X	X	X	X	X	X	X		X	X	X	X	X	Protein of unknown function
YCL050C	APA1	X		X	X	X	X	X	X	X		X	X	X	X	X	Diadenosine 5',5''-P1,P4-tetraphosphate phosphorylase I (AP4A phosphorylase), involved in catabolism of bis(5'-nucleosidyl) tetraphosphates
YCL051W	LRE1	X		X	X	X	X	X	X	X		X	X	X	X	X	Protein involved in control of cell wall structure and stress response
YCL052C	PBN1	X		X	X	X	X	X	X	X		X	X	X	X	X	Essential component of glycosylphosphatidylinositol-mannosyltransferase I, required for the autocatalytic post-translational processing of the protease B precursor Prb1p, localizes to ER in lumenal orientation
YCL054W	SPB1	X		X	X	X	X	X	X	X		X	X	X	X	X	AdoMet-dependent methyltransferase involved in rRNA processing and 60S ribosomal subunit maturation
YCL055W	KAR4	X		X	X	X	X	X	X	X		X	X	X	X	X	Transcription factor required for gene regulation in repsonse to pheromones
YCL056C	YCL056C	X		X	X	X	X	X	X	X		X	X	X	X	X	Protein of unknown function
YCL057C	YCL057C-A	X		X	X	X	X	X	X	X		X	X	X	X	X	Putative protein of unknown function
YCL057C-A	YCL057C-A	X		X	X	X	X	X	X	X		X	X	X	X	X	none
YCL057W	PRD1	X		X	X	X	X	X	X	X		X	X	X	X	X	Zinc metalloendopeptidase, found in the cytoplasm and intermembrane space of mitochondria
YCL058W	YCL058W-A	X		X	X	X	X	X	X	X		X	X	X	X	X	Protein of unknown function
YCL058W-A	YCL058W-A	X		X	X	X	X	X	X	X		X	X	X	X	X	none
YCL059C	KRR1	X		X	X	X	X	X	X	X		X	X	X	X	X	Essential nucleolar protein required for the synthesis of 18S rRNA and for the assembly of 40S ribosomal subunit
YCL061C	MRC1	X		X	X	X	X	X	X	X		X	X	X	X	X	S-phase checkpoint protein required for DNA replication
YCL063W	VAC17	X		X	X	X	X	X	X	X		X	X	X	X	X	Phosphoprotein involved in vacuole inheritance
YCL064C	CHA1	X		X	X	X	X	X	X	X		X	X	X	X	X	Catabolic L-serine (L-threonine) deaminase, catalyzes the degradation of both L-serine and L-threonine
YCL066W	HMLALPHA1	X		X	X	X	X	X	X	X		X	X	X	X	X	Silenced copy of ALPHA1 at HML, encoding a transcriptional coactivator involved in the regulation of mating-type alpha-specific gene expression
YCL067C	HMLALPHA2	X		X	X	X	X	X	X	X		X	X	X	X	X	Silenced copy of ALPHA2 at HML
YCL068C	YCL068C	X		X	X	X	X	X	X	X		X	X	X	X	X	Putative protein of unknown function
YCL069W	VBA3	X		X	X	X	X	X	X	X		X	X	X	X	X	Permease of basic amino acids in the vacuolar membrane
YCL073C	YCL073C	X		X	X	X	X	X	X	X		X	X	X	X	X	Protein of unconfirmed function
YCL074W	YCL074W	X		X	X	X	X	X	X	X		X	X	X	X	X	Pseudogene: encodes fragment of Ty Pol protein
YCL075W	YCL075W	X		X	X	X	X	X	X	X		X	X	X	X	X	Pseudogene: encodes fragment of Ty Pol protein
YCR002C	CDC10	X		X	X	X	X	X	X	X		X	X	X	X	X	Component of the septin ring of the mother-bud neck that is required for cytokinesis
YCR003W	MRPL32	X		X	X	X	X	X	X	X		X	X	X	X	X	Mitochondrial ribosomal protein of the large subunit
YCR004C	YCP4	X		X	X	X	X	X	X	X		X	X	X	X	X	Protein of unknown function, has sequence and structural similarity to flavodoxins
YCR005C	CIT2	X		X	X	X	X	X	X	X		X	X	X	X	X	Citrate synthase, catalyzes the condensation of acetyl coenzyme A and oxaloacetate to form citrate, peroxisomal isozyme involved in glyoxylate cycle
YCR007C	YCR007C	X		X	X	X	X	X	X	X		X	X	X	X	X	Putative integral membrane protein, member of DUP240 gene family
YCR008W	SAT4	X		X	X	X	X	X	X	X		X	X	X	X	X	Ser/Thr protein kinase involved in salt tolerance
YCR009C	RVS161	X		X	X	X	X	X	X	X		X	X	X	X	X	Amphiphysin-like lipid raft protein
YCR010C	ADY2	X		X	X	X	X	X	X	X		X	X	X	X	X	Acetate transporter required for normal sporulation
YCR011C	ADP1	X		X	X	X	X	X	X	X		X	X	X	X	X	Putative ATP-dependent permease of the ABC transporter family of proteins
YCR012W	PGK1	X		X	X	X	X	X	X	X		X	X	X	X	X	3-phosphoglycerate kinase, catalyzes transfer of high-energy phosphoryl groups from the acyl phosphate of 1,3-bisphosphoglycerate to ADP to produce ATP
YCR014C	POL4	X		X	X	X	X	X	X	X		X	X	X	X	X	DNA polymerase IV, undergoes pair-wise interactions with Dnl4p-Lif1p and Rad27p to mediate repair of DNA double-strand breaks by non-homologous end joining (NHEJ)
YCR015C	YCR015C	X		X	X	X	X	X	X	X		X	X	X	X	X	Putative protein of unknown function
YCR016W	YCR016W	X		X	X	X	X	X	X	X		X	X	X	X	X	Putative protein of unknown function
YCR017C	CWH43	X		X	X	X	X	X	X	X		X	X	X	X	X	Putative sensor/transporter protein involved in cell wall biogenesis
YCR018C	SRD1	X		X	X	X	X	X	X	X		X	X	X	X	X	Protein involved in the processing of pre-rRNA to mature rRNA
YCR019W	MAK32	X		X	X	X	X	X	X	X		X	X	X	X	X	Protein necessary for structural stability of L-A double-stranded RNA-containing particles
YCR020C	MAK31	X		X	X	X	X	X	X	X		X	X	X	X	X	Non-catalytic subunit of N-terminal acetyltransferase of the NatC type
YCR020C-A	MAK31	X		X	X	X	X	X	X	X		X	X	X	X	X	none
YCR020W	HTL1	X		X	X	X	X	X	X	X		X	X	X	X	X	Component of the RSC chromatin remodeling complex
YCR020W-B	HTL1	X		X	X	X	X	X	X	X		X	X	X	X	X	none
YCR021C	HSP30	X		X	X	X	X	X	X	X		X	X	X	X	X	Hydrophobic plasma membrane localized, stress-responsive protein that negatively regulates the H(+)-ATPase Pma1p
YCR023C	YCR023C	X		X	X	X	X	X	X	X		X	X	X	X	X	Vacuolar membrane protein of unknown function
YCR024C	PMP1	X		X	X	X	X	X	X	X		X	X	X	X	X	Small single-membrane span proteolipid that functions as a regulatory subunit of the plasma membrane H(+)-ATPase Pma1p, forms unique helix and positively charged cytoplasmic domain that is able to specifically segregate phosphatidylserines
YCR024C-A	PMP1	X		X	X	X	X	X	X	X		X	X	X	X	X	none
YCR024C-B	YCR024C-B	X		X	X	X	X	X	X	X		X	X	X	X	X	none
YCR026C	NPP1	X		X	X	X	X	X	X	X		X	X	X	X	X	Nucleotide pyrophosphatase/phosphodiesterase family member
YCR027C	RHB1	X		X	X	X	X	X	X	X		X	X	X	X	X	Putative Rheb-related GTPase involved in regulating canavanine resistance and arginine uptake
YCR028C	FEN2	X		X	X	X	X	X	X	X		X	X	X	X	X	Plasma membrane H+-pantothenate symporter
YCR028C-A	RIM1	X		X	X	X	X	X	X	X		X	X	X	X	X	none
YCR030C	SYP1	X		X	X	X	X	X	X	X		X	X	X	X	X	Protein of unknown function that may regulate assembly and disassembly of the septin ring
YCR031C	RPS14A	X		X	X	X	X	X	X	X		X	X	X	X	X	Ribosomal protein 59 of the small subunit, required for ribosome assembly and 20S pre-rRNA processing
YCR032W	BPH1	X		X	X	X	X	X	X	X		X	X	X	X	X	PProtein homologous to human Chediak-Higashi syndrome and murine Beige proteins, which are implicated in disease syndromes due to defective lysosomal trafficking
YCR033W	SNT1	X		X	X	X	X	X	X	X		X	X	X	X	X	Subunit of the Set3C deacetylase complex that interacts directly with the Set3C subunit, Sif2p
YCR034W	FEN1	X		X	X	X	X	X	X	X		X	X	X	X	X	Fatty acid elongase, involved in sphingolipid biosynthesis
YCR035C	RRP43	X		X	X	X	X	X	X	X		X	X	X	X	X	Exosome non-catalytic core component
YCR036W	RBK1	X		X	X	X	X	X	X	X		X	X	X	X	X	Putative ribokinase
YCR037C	PHO87	X		X	X	X	X	X	X	X		X	X	X	X	X	Low-affinity inorganic phosphate (Pi) transporter, involved in activation of PHO pathway
YCR038C	BUD5	X		X	X	X	X	X	X	X		X	X	X	X	X	GTP/GDP exchange factor for Rsr1p (Bud1p) required for both axial and bipolar budding patterns
YCR039C	MATALPHA2	X		X	X	X	X	X	X	X		X	X	X	X	X	Homeobox-domain protein that, with Mcm1p, represses a-specific genes in haploids
YCR040W	MATALPHA1	X		X	X	X	X	X	X	X		X	X	X	X	X	Transcriptional co-activator involved in regulation of mating-type-specific gene expression
YCR042C	TAF2	X		X	X	X	X	X	X	X		X	X	X	X	X	TFIID subunit (150 kDa), involved in RNA polymerase II transcription initiation
YCR043C	YCR043C	X		X	X	X	X	X	X	X		X	X	X	X	X	Putative protein of unknown function
YCR044C	PER1	X		X	X	X	X	X	X	X		X	X	X	X	X	Protein of the endoplasmic reticulum, required for GPI-phospholipase A2 activity that remodels the GPI anchor as a prerequisite for association of GPI-anchored proteins with lipid rafts
YCR045C	RRT12	X		X	X	X	X	X	X	X		X	X	X	X	X	Putative protein of unknown function
YCR046C	IMG1	X		X	X	X	X	X	X	X		X	X	X	X	X	Mitochondrial ribosomal protein of the large subunit, required for respiration and for maintenance of the mitochondrial genome
YCR047C	BUD23	X		X	X	X	X	X	X	X		X	X	X	X	X	Methyltransferase, methylates residue G1575 of 18S rRNA
YCR048W	ARE1	X		X	X	X	X	X	X	X		X	X	X	X	X	Acyl-CoA:sterol acyltransferase, isozyme of Are2p
YCR050C	YCR050C	X		X	X	X	X	X	X	X		X	X	X	X	X	Non-essential protein of unknown function
YCR051W	YCR051W	X		X	X	X	X	X	X	X		X	X	X	X	X	Putative protein of unknown function
YCR052W	RSC6	X		X	X	X	X	X	X	X		X	X	X	X	X	Component of the RSC chromatin remodeling complex
YCR053W	THR4	X		X	X	X	X	X	X	X		X	X	X	X	X	Threonine synthase, conserved protein that catalyzes formation of threonine from 0-phosphohomoserine
YCR054C	CTR86	X		X	X	X	X	X	X	X		X	X	X	X	X	Essential protein of unknown function
YCR057C	PWP2	X		X	X	X	X	X	X	X		X	X	X	X	X	Conserved 90S pre-ribosomal component essential for proper endonucleolytic cleavage of the 35 S rRNA precursor at A0, A1, and A2 sites
YCR059C	YIH1	X		X	X	X	X	X	X	X		X	X	X	X	X	Protein that inhibits activation of Gcn2p, an eIF2 alpha subunit protein kinase, by competing for Gcn1p binding, thus impacting gene expression in response to starvation
YCR060W	TAH1	X		X	X	X	X	X	X	X		X	X	X	X	X	HSP90 cofactor
YCR061W	YCR061W	X		X	X	X	X	X	X	X		X	X	X	X	X	Protein of unknown function
YCR063W	BUD31	X		X	X	X	X	X	X	X		X	X	X	X	X	Component of the SF3b subcomplex of the U2 snRNP
YCR065W	HCM1	X		X	X	X	X	X	X	X		X	X	X	X	X	Forkhead transcription factor that drives S-phase specific expression of genes involved in chromosome segregation, spindle dynamics, and budding
YCR066W	RAD18	X		X	X	X	X	X	X	X		X	X	X	X	X	Protein involved in postreplication repair
YCR067C	SED4	X		X	X	X	X	X	X	X		X	X	X	X	X	Integral endoplasmic reticulum membrane protein, functions as a positive regulator of Sar1p probably through inhibition of GTPase activation by Sec23p
YCR068W	ATG15	X		X	X	X	X	X	X	X		X	X	X	X	X	Lipase required for intravacuolar lysis of autophagic bodies and Cvt bodies
YCR069W	CPR4	X		X	X	X	X	X	X	X		X	X	X	X	X	Peptidyl-prolyl cis-trans isomerase (cyclophilin), catalyzes the cis-trans isomerization of peptide bonds N-terminal to proline residues
YCR071C	IMG2	X		X	X	X	X	X	X	X		X	X	X	X	X	Mitochondrial ribosomal protein of the small subunit
YCR072C	RSA4	X		X	X	X	X	X	X	X		X	X	X	X	X	WD-repeat protein involved in ribosome biogenesis
YCR073C	SSK22	X		X	X	X	X	X	X	X		X	X	X	X	X	MAP kinase kinase kinase of the HOG1 mitogen-activated signaling pathway
YCR073W	SOL2	X		X	X	X	X	X	X	X		X	X	X	X	X	Protein with a possible role in tRNA export
YCR073W-A	SOL2	X		X	X	X	X	X	X	X		X	X	X	X	X	none
YCR075C	ERS1	X		X	X	X	X	X	X	X		X	X	X	X	X	Protein with similarity to human cystinosin, which is a H(+)-driven transporter involved in L-cystine export from lysosomes and implicated in the disease cystinosis
YCR075W	YCR075W-A	X		X	X	X	X	X	X	X		X	X	X	X	X	Putative protein of unknown function
YCR075W-A	YCR075W-A	X		X	X	X	X	X	X	X		X	X	X	X	X	none
YCR076C	YCR076C	X		X	X	X	X	X	X	X		X	X	X	X	X	Putative protein of unknown function
YCR077C	PAT1	X		X	X	X	X	X	X	X		X	X	X	X	X	Topoisomerase II-associated deadenylation-dependent mRNA-decapping factor
YCR079W	PTC6	X		X	X	X	X	X	X	X		X	X	X	X	X	Mitochondrial protein phosphatase of type 2C with similarity to mammalian PP1Ks
YCR081W	SRB8	X		X	X	X	X	X	X	X		X	X	X	X	X	Subunit of the RNA polymerase II mediator complex
YCR082W	AHC2	X		X	X	X	X	X	X	X		X	X	X	X	X	Protein of unknown function, putative transcriptional regulator
YCR083W	TRX3	X		X	X	X	X	X	X	X		X	X	X	X	X	Mitochondrial thioredoxin, highly conserved oxidoreductase required to maintain the redox homeostasis of the cell, forms the mitochondrial thioredoxin system with Trr2p, redox state is maintained by both Trr2p and Glr1p
YCR084C	TUP1	X		X	X	X	X	X	X	X		X	X	X	X	X	General repressor of transcription, forms complex with Cyc8p, involved in the establishment of repressive chromatin structure through interactions with histones H3 and H4, appears to enhance expression of some genes
YCR086W	CSM1	X		X	X	X	X	X	X	X		X	X	X	X	X	Nucleolar protein that forms a complex with Lrs4p and then Mam1p at kinetochores during meiosis I to mediate accurate homolog segregation
YCR087C	YCR087C-A	X		X	X	X	X	X	X	X		X	X	X	X	X	Putative protein of unknown function
YCR087C-A	LUG1	X		X	X	X	X	X	X	X		X	X	X	X	X	none
YCR088W	ABP1	X		X	X	X	X	X	X	X		X	X	X	X	X	Actin-binding protein of the cortical actin cytoskeleton, important for activation of the Arp2/3 complex that plays a key role actin in cytoskeleton organization
YCR089W	FIG2	X		X	X	X	X	X	X	X		X	X	X	X	X	Cell wall adhesin, expressed specifically during mating
YCR090C	YCR090C	X		X	X	X	X	X	X	X		X	X	X	X	X	Putative protein of unknown function
YCR091W	KIN82	X		X	X	X	X	X	X	X		X	X	X	X	X	Putative serine/threonine protein kinase, most similar to cyclic nucleotide-dependent protein kinase subfamily and the protein kinase C subfamily
YCR092C	MSH3	X		X	X	X	X	X	X	X		X	X	X	X	X	Mismatch repair protein, forms dimers with Msh2p that mediate repair of insertion or deletion mutations and removal of nonhomologous DNA ends, contains a PCNA (Pol30p) binding motif required for genome stability
YCR093W	CDC39	X		X	X	X	X	X	X	X		X	X	X	X	X	Component of the CCR4-NOT complex, which has multiple roles in regulating mRNA levels including regulation of transcription and destabilizing mRNAs by deadenylation
YCR094W	CDC50	X		X	X	X	X	X	X	X		X	X	X	X	X	Endosomal protein that interacts with phospholipid flippase Drs2p
YCR095C	OCA4	X		X	X	X	X	X	X	X		X	X	X	X	X	Cytoplasmic protein required for replication of Brome mosaic virus in S. cerevisiae, which is a model system for studying replication of positive-strand RNA viruses in their natural hosts
YCR095W	YCR095W-A	X		X	X	X	X	X	X	X		X	X	X	X	X	Putative protein of unknown function
YCR095W-A	YCR095W-A	X		X	X	X	X	X	X	X		X	X	X	X	X	none
YCR096C	HMRA2	X		X	X	X	X	X	X	X		X	X	X	X	X	Silenced copy of a2 at HMR
YCR097W	HMRA1	X		X	X	X	X	X	X	X		X	X	X	X	X	Silenced copy of a1 at HMR
YCR098C	GIT1	X		X	X	X	X	X	X	X		X	X	X	X	X	Plasma membrane permease, mediates uptake of glycerophosphoinositol and glycerophosphocholine as sources of the nutrients inositol and phosphate
YCR099C	YCR099C	X		X	X	X	X	X	X	X		X	X	X	X	X	Putative protein of unknown function
YCR100C	YCR100C	X		X	X	X	X	X	X	X		X	X	X	X	X	Putative protein of unknown function
YCR101C	YCR101C	X		X	X	X	X	X	X	X		X	X	X	X	X	Putative protein of unknown function
YCR102C	YCR102C	X		X	X	X	X	X	X	X		X	X	X	X	X	Putative protein of unknown function
YCR104W	PAU3	X		X	X	X	X	X	X	X		X	X	X	X	X	Member of the seripauperin multigene family encoded mainly in subtelomeric regions, active during alcoholic fermentation, regulated by anaerobiosis, negatively regulated by oxygen, repressed by heme
YCR105W	ADH7	X		X	X	X	X	X	X	X		X	X	X	X	X	NADPH-dependent medium chain alcohol dehydrogenase with broad substrate specificity
YCR106W	RDS1	X		X	X	X	X	X	X	X		X	X	X	X	X	Zinc cluster transcription factor involved in conferring resistance to cycloheximide
YCR107W	AAD3	X		X	X	X	X	X	X	X		X	X	X	X	X	Putative aryl-alcohol dehydrogenase with similarity to P. chrysosporium aryl-alcohol dehydrogenase
YDL001W	RMD1	X	X	X	X							X	X		X		Cytoplasmic protein required for sporulation
YDL002C	NHP10	X	X	X	X							X	X		X		Protein related to mammalian high mobility group proteins
YDL003W	MCD1	X	X	X	X							X	X		X		Essential subunit of the cohesin complex required for sister chromatid cohesion in mitosis and meiosis
YDL004W	ATP16	X	X	X	X							X	X		X		Delta subunit of the central stalk of mitochondrial F1F0 ATP synthase, which is a large, evolutionarily conserved enzyme complex required for ATP synthesis
YDL005C	MED2	X	X	X	X							X	X		X		Subunit of the RNA polymerase II mediator complex
YDL006W	PTC1	X	X	X	X							X	X		X		Type 2C protein phosphatase (PP2C)
YDL007C	YDL007C-A	X	X	X	X							X	X		X		Putative protein of unknown function
YDL007C-A	YDL007C-A	X	X	X	X							X	X		X		none
YDL007W	RPT2	X	X	X	X							X	X		X		One of six ATPases of the 19S regulatory particle of the 26S proteasome involved in the degradation of ubiquitinated substrates
YDL008W	APC11	X	X	X	X							X	X		X		Catalytic core subunit of the Anaphase-Promoting Complex/Cyclosome (APC/C), which is a ubiquitin-protein ligase required for degradation of anaphase inhibitors, including mitotic cyclins, during the metaphase/anaphase transition
YDL010W	GRX6	X	X	X	X							X	X		X		Cis-golgi localized monothiol glutaredoxin that binds an iron-sulfur cluster
YDL012C	YDL012C	X	X	X	X							X	X		X		Plasma membrane protein of unknown function
YDL013W	SLX5	X	X	X	X							X	X		X		Subunit of the Slx5-Slx8 SUMO-targeted ubiquitin ligase (STUbL) complex, stimulated by SUMO-modified substrates
YDL014W	NOP1	X	X	X	X							X	X		X		Nucleolar protein, component of the small subunit processome complex, which is required for processing of pre-18S rRNA
YDL015C	TSC13	X	X	X	X							X	X		X		Enoyl reductase that catalyzes the last step in each cycle of very long chain fatty acid elongation, localizes to the ER, highly enriched in a structure marking nuclear-vacuolar junctions, coimmunoprecipitates with elongases Fen1p and Sur4p
YDL017W	CDC7	X	X	X	X							X	X		X		DDK (Dbf4-dependent kinase) catalytic subunit required for firing origins and replication fork progression in mitosis through phosphorylation of Mcm2-7p complexes and Cdc45p
YDL018C	ERP3	X	X	X	X							X	X		X		Protein with similarity to Emp24p and Erv25p, member of the p24 family involved in ER to Golgi transport
YDL019C	OSH2	X	X	X	X	X						X	X		X		Member of an oxysterol-binding protein family with seven members in S. cerevisiae
YDL020C	RPN4	X	X	X	X	X						X	X		X		Transcription factor that stimulates expression of proteasome genes
YDL021W	GPM2	X	X	X	X	X						X	X		X		Homolog of Gpm1p phosphoglycerate mutase, which converts 3-phosphoglycerate to 2-phosphoglycerate in glycolysis
YDL022W	GPD1	X	X	X	X	X						X	X		X		NAD-dependent glycerol-3-phosphate dehydrogenase, key enzyme of glycerol synthesis, essential for growth under osmotic stress
YDL024C	DIA3	X	X	X	X	X						X	X		X		Protein of unknown function, involved in invasive and pseudohyphal growth
YDL025C	YDL025C	X	X	X	X	X						X	X		X		Putative protein kinase, potentially phosphorylated by Cdc28p
YDL027C	YDL027C	X	X	X	X	X						X	X		X		Putative protein of unknown function
YDL028C	MPS1	X	X	X	X	X						X	X		X		Dual-specificity kinase required for spindle pole body (SPB) duplication and spindle checkpoint function
YDL029W	ARP2	X	X	X	X	X						X	X		X		Essential component of the Arp2/3 complex, which is a highly conserved actin nucleation center required for the motility and integrity of actin patches
YDL030W	PRP9	X	X	X	X	X						X	X		X		Subunit of the SF3a splicing factor complex, required for spliceosome assembly
YDL031W	DBP10	X	X	X	X	X						X	X		X		Putative ATP-dependent RNA helicase of the DEAD-box protein family, constituent of 66S pre-ribosomal particles
YDL033C	SLM3	X	X	X	X	X						X	X		X		tRNA-specific 2-thiouridylase, responsible for 2-thiolation of the wobble base of mitochondrial tRNAs
YDL035C	GPR1	X	X	X	X	X						X	X		X		Plasma membrane G protein coupled receptor (GPCR) that interacts with the heterotrimeric G protein alpha subunit, Gpa2p, and with Plc1p
YDL036C	PUS9	X	X	X	X	X						X	X		X		Mitochondrial tRNA:pseudouridine synthase, catalyzes the formation of pseudouridine at position 32 in mitochondrial tRNAs
YDL037C	BSC1	X	X	X	X	X						X	X		X		Protein of unconfirmed function, similar to cell surface flocculin Muc1p
YDL038C	YDL038C	X	X	X	X	X						X	X		X		none
YDL039C	PRM7	X	X	X	X	X						X	X		X		Pheromone-regulated protein, predicted to have one transmembrane segment
YDL040C	NAT1	X	X	X	X	X						X	X		X		Subunit of the N-terminal acetyltransferase NatA (Nat1p, Ard1p, Nat5p)
YDL042C	SIR2	X	X	X	X	X						X	X		X		Conserved NAD+ dependent histone deacetylase of the Sirtuin family involved in regulation of lifespan
YDL043C	PRP11	X	X	X	X	X						X	X		X		Subunit of the SF3a splicing factor complex, required for spliceosome assembly
YDL044C	MTF2	X	X	X	X	X						X	X		X		Mitochondrial matrix protein that interacts with an N-terminal region of mitochondrial RNA polymerase (Rpo41p) and couples RNA processing and translation to transcription
YDL045C	FAD1	X	X	X	X	X						X	X		X		Flavin adenine dinucleotide (FAD) synthetase, performs the second step in synthesis of FAD from riboflavin
YDL045W	MRP10	X	X	X	X	X						X	X		X		Mitochondrial ribosomal protein of the small subunit
YDL045W-A	MRP10	X	X	X	X	X						X	X		X		none
YDL046W	NPC2	X	X	X	X	X						X	X		X		Functional homolog of human NPC2/He1, which is a cholesterol-binding protein whose deficiency causes Niemann-Pick type C2 disease involving retention of cholesterol in lysosomes
YDL047W	SIT4	X	X	X	X	X						X	X		X		Type 2A-related serine-threonine phosphatase that functions in the G1/S transition of the mitotic cycle
YDL048C	STP4	X	X	X	X	X						X	X		X		Protein containing a Kruppel-type zinc-finger domain
YDL049C	KNH1	X	X	X	X	X						X	X		X		Protein with similarity to Kre9p, which is involved in cell wall beta 1,6-glucan synthesis
YDL051W	LHP1	X	X	X	X	X						X	X		X		RNA binding protein required for maturation of tRNA and U6 snRNA precursors
YDL052C	SLC1	X	X	X	X	X						X	X		X		1-acyl-sn-glycerol-3-phosphate acyltransferase, catalyzes the acylation of lysophosphatidic acid to form phosphatidic acid, a key intermediate in lipid metabolism
YDL053C	PBP4	X	X	X	X	X						X	X		X		Pbp1p binding protein, interacts strongly with Pab1p-binding protein 1 (Pbp1p) in the yeast two-hybrid system
YDL054C	MCH1	X	X	X	X	X						X	X		X		Protein with similarity to mammalian monocarboxylate permeases, which are involved in transport of monocarboxylic acids across the plasma membrane
YDL055C	PSA1	X	X	X	X	X						X	X		X		GDP-mannose pyrophosphorylase (mannose-1-phosphate guanyltransferase), synthesizes GDP-mannose from GTP and mannose-1-phosphate in cell wall biosynthesis
YDL056W	MBP1	X	X	X	X	X						X	X		X		Transcription factor involved in regulation of cell cycle progression from G1 to S phase, forms a complex with Swi6p that binds to MluI cell cycle box regulatory element in promoters of DNA synthesis genes
YDL057W	YDL057W	X	X	X	X	X						X	X		X		Putative protein of unknown function
YDL058W	USO1	X	X	X	X	X						X	X		X		Essential protein involved in intracellular protein transport, coiled-coil protein necessary for transport from ER to Golgi
YDL059C	RAD59	X	X	X	X	X						X	X		X		Protein involved in the repair of double-strand breaks in DNA during vegetative growth via recombination and single-strand annealing
YDL060W	TSR1	X	X	X	X	X						X	X		X		Protein required for processing of 20S pre-rRNA in the cytoplasm, associates with pre-40S ribosomal particles
YDL061C	RPS29B	X	X	X	X	X						X	X		X		Protein component of the small (40S) ribosomal subunit
YDL063C	YDL063C	X	X	X	X	X						X	X		X		Putative protein of unknown function
YDL064W	UBC9	X	X	X	X	X						X	X		X		SUMO-conjugating enzyme involved in the Smt3p conjugation pathway
YDL065C	PEX19	X	X	X	X	X						X	X		X		Chaperone and import receptor for newly-synthesized class I peroxisomal membrane proteins (PMPs), binds PMPs in the cytoplasm and delivers them to the peroxisome for subsequent insertion into the peroxisomal membrane
YDL066W	IDP1	X	X	X	X	X						X	X		X		Mitochondrial NADP-specific isocitrate dehydrogenase, catalyzes the oxidation of isocitrate to alpha-ketoglutarate
YDL067C	COX9	X	X	X	X	X						X	X		X		Subunit VIIa of cytochrome c oxidase, which is the terminal member of the mitochondrial inner membrane electron transport chain
YDL069C	CBS1	X	X	X	X	X						X	X		X		Mitochondrial translational activator of the COB mRNA
YDL070W	BDF2	X	X	X	X	X						X	X		X		Protein involved in transcription initiation at TATA-containing promoters
YDL072C	YET3	X	X	X	X	X						X	X		X		Protein of unknown function
YDL073W	YDL073W	X	X	X	X	X						X	X		X		Putative protein of unknown function
YDL074C	BRE1	X	X	X	X	X						X	X		X		E3 ubiquitin ligase for Rad6p, required for the ubiquitination of histone H2B, recruitment of Rad6p to promoter chromatin and subsequent methylation of histone H3 (on K4 and K79), contains RING finger domain
YDL075W	RPL31A	X	X	X	X	X						X	X		X		Protein component of the large (60S) ribosomal subunit, nearly identical to Rpl31Bp and has similarity to rat L31 ribosomal protein
YDL076C	RXT3	X	X	X	X	X						X	X		X		Subunit of the RPD3L complex
YDL077C	VAM6	X	X	X	X	X						X	X		X		Vacuolar protein that plays a critical role in the tethering steps of vacuolar membrane fusion by facilitating guanine nucleotide exchange on small guanosine triphosphatase Ypt7p
YDL078C	MDH3	X	X	X	X	X						X	X		X		Peroxisomal malate dehydrogenase, catalyzes interconversion of malate and oxaloacetate
YDL079C	MRK1	X	X	X	X	X						X	X		X		Glycogen synthase kinase 3 (GSK-3) homolog
YDL080C	THI3	X	X	X	X	X						X	X		X		Probable alpha-ketoisocaproate decarboxylase, may have a role in catabolism of amino acids to long-chain and complex alcohols
YDL081C	RPP1A	X	X	X	X	X						X	X		X		Ribosomal stalk protein P1 alpha, involved in the interaction between translational elongation factors and the ribosome
YDL082W	RPL13A	X	X	X	X	X						X	X		X		Protein component of the large (60S) ribosomal subunit, nearly identical to Rpl13Bp
YDL083C	RPS16B	X	X	X	X	X						X	X		X		Protein component of the small (40S) ribosomal subunit
YDL084W	SUB2	X	X	X	X	X						X	X		X		Component of the TREX complex required for nuclear mRNA export
YDL085C	YDL085C-A	X	X	X	X	X						X	X		X		Putative protein of unknown function
YDL085C-A	YDL085C-A	X	X	X	X	X						X	X		X		none
YDL085W	NDE2	X	X	X	X	X						X	X		X		Mitochondrial external NADH dehydrogenase, catalyzes the oxidation of cytosolic NADH
YDL086W	YDL086W	X	X	X	X	X						X	X		X		Putative protein of unknown function
YDL087C	LUC7	X	X	X	X	X						X	X		X		Essential protein associated with the U1 snRNP complex
YDL088C	ASM4	X	X	X	X	X						X	X		X		Nuclear pore complex subunit, part of a subcomplex also containing Nup53p, Nup170p, and Pse1p
YDL089W	NUR1	X	X	X	X	X						X	X		X		Protein of unknown function
YDL090C	RAM1	X	X	X	X	X						X	X		X		Beta subunit of the CAAX farnesyltransferase (FTase) that prenylates the a-factor mating pheromone and Ras proteins
YDL091C	UBX3	X	X	X	X	X						X	X		X		UBX (ubiquitin regulatory X) domain-containing protein that interacts with Cdc48p, green fluorescent protein (GFP)-fusion protein localizes to the cytoplasm in a punctate pattern
YDL092W	SRP14	X	X	X	X	X						X	X		X		Signal recognition particle (SRP) subunit, interacts with the RNA component of SRP to form the Alu domain, which is the region of SRP responsible for arrest of nascent chain elongation during membrane targeting
YDL093W	PMT5	X	X	X	X	X						X	X		X		Protein O-mannosyltransferase, transfers mannose residues from dolichyl phosphate-D-mannose to protein serine/threonine residues
YDL095W	PMT1	X	X	X	X	X						X	X		X		Protein O-mannosyltransferase, transfers mannose residues from dolichyl phosphate-D-mannose to protein serine/threonine residues
YDL097C	RPN6	X	X	X	X	X						X	X	X	X		Essential, non-ATPase regulatory subunit of the 26S proteasome lid required for the assembly and activity of the 26S proteasome
YDL098C	SNU23	X	X	X	X	X	X	X	X	X		X	X	X	X		Component of U4/U6.U5 snRNP involved in mRNA splicing via spliceosome
YDL099W	BUG1	X	X	X	X	X	X	X	X	X		X	X	X	X		Cis-golgi localized protein involved in ER to Golgi transport
YDL100C	GET3	X	X	X	X	X	X	X	X	X		X	X	X	X		Guanine nucleotide exchange factor for Gpa1p
YDL101C	DUN1	X	X	X	X	X	X	X	X	X		X	X	X	X		Cell-cycle checkpoint serine-threonine kinase required for DNA damage-induced transcription of certain target genes, phosphorylation of Rad55p and Sml1p, and transient G2/M arrest after DNA damage
YDL102W	POL3	X	X	X	X	X	X	X	X	X		X	X	X	X		Catalytic subunit of DNA polymerase delta
YDL103C	QRI1	X	X	X	X	X	X	X	X	X		X	X	X	X		UDP-N-acetylglucosamine pyrophosphorylase, catalyzes the formation of UDP-N-acetylglucosamine (UDP-GlcNAc), which is important in cell wall biosynthesis, protein N-glycosylation, and GPI anchor biosynthesis
YDL104C	QRI7	X	X	X	X	X	X	X	X	X		X	X	X	X		Highly conserved mitochondrial protein, essential for stability of the mitochondrial genome
YDL105W	NSE4	X	X	X	X	X	X	X	X	X		X	X	X	X		Nuclear protein that plays a role in the function of the Smc5p-Rhc18p complex
YDL106C	PHO2	X	X	X	X	X	X	X	X	X		X	X	X	X		Homeobox transcription factor
YDL107W	MSS2	X	X	X	X	X	X	X	X	X		X	X	X	X		Peripherally bound inner membrane protein of the mitochondrial matrix involved in membrane insertion of C-terminus of Cox2p, interacts genetically and physically with Cox18p
YDL108W	KIN28	X	X	X	X	X	X	X	X	X		X	X	X	X		Serine/threonine protein kinase, subunit of the transcription factor TFIIH
YDL109C	YDL109C	X	X	X	X	X	X	X	X	X		X	X	X	X		Putative lipase
YDL110C	TMA17	X	X	X	X	X	X	X	X	X		X	X	X	X		Protein of unknown function that associates with ribosomes
YDL111C	RRP42	X	X	X	X	X	X	X	X	X		X	X	X	X		Exosome non-catalytic core component
YDL112W	TRM3	X	X	X	X	X	X	X	X	X		X	X	X	X		2'-O-ribose methyltransferase, catalyzes the ribose methylation of the guanosine nucleotide at position 18 of tRNAs
YDL113C	ATG20	X	X	X	X	X	X	X	X	X		X	X	X	X		Sorting nexin family member required for the cytoplasm-to-vacuole targeting (Cvt) pathway and for endosomal sorting
YDL114W	YDL114W	X	X	X	X	X	X	X	X	X		X	X	X	X		Putative protein of unknown function with similarity to acyl-carrier-protein reductases
YDL115C	IWR1	X	X	X	X	X	X	X	X	X		X	X	X	X		Protein involved in transcription from polymerase II promoters
YDL116W	NUP84	X	X	X	X	X	X	X	X	X		X	X	X	X		Subunit of the nuclear pore complex (NPC), forms a subcomplex with Nup85p, Nup120p, Nup145p-C, Sec13p, and Seh1p that plays a role in nuclear mRNA export and NPC biogenesis
YDL117W	CYK3	X	X	X	X	X	X	X	X	X		X	X	X	X		SH3-domain protein located in the mother-bud neck and the cytokinetic actin ring
YDL118W	YDL118W	X	X	X	X	X	X	X	X	X		X	X	X	X		Non-essential protein of unconfirmed function
YDL119C	YDL119C	X	X	X	X	X	X	X	X	X		X	X	X	X		Putative mitochondrial transport protein
YDL120W	YFH1	X	X	X	X	X	X	X	X	X		X	X	X	X		Mitochondrial matrix iron chaperone
YDL121C	YDL121C	X	X	X	X	X	X	X	X	X		X	X	X	X		Putative protein of unknown function
YDL122W	UBP1	X	X	X	X	X	X	X	X	X		X	X	X	X		Ubiquitin-specific protease that removes ubiquitin from ubiquitinated proteins
YDL123W	SNA4	X	X	X	X	X	X	X	X	X		X	X	X	X		Protein of unknown function, localized to the vacuolar outer membrane
YDL124W	YDL124W	X	X	X	X	X	X	X	X	X		X	X	X	X		NADPH-dependent alpha-keto amide reductase
YDL125C	HNT1	X	X	X	X	X	X	X	X	X		X	X	X	X		Adenosine 5'-monophosphoramidase
YDL126C	CDC48	X	X	X	X	X	X	X	X	X		X	X	X	X		ATPase in ER, nuclear membrane and cytosol with homology to mammalian p97
YDL127W	PCL2	X	X	X	X	X	X	X	X	X		X	X	X	X		Cyclin, interacts with cyclin-dependent kinase Pho85p
YDL128W	VCX1	X	X	X	X	X	X	X	X	X		X	X	X	X		Vacuolar H+/Ca2+ exchanger involved in control of cytosolic Ca2+ concentration
YDL129W	YDL129W	X	X	X	X	X	X	X	X	X		X	X	X	X		Putative protein of unknown function
YDL130W	RPP1B	X	X	X	X	X	X	X	X	X		X	X	X	X		Ribosomal protein P1 beta, component of the ribosomal stalk, which is involved in interaction of translational elongation factors with ribosome
YDL130W-A	STF1	X	X	X	X	X	X	X	X	X		X	X	X	X		none
YDL131W	LYS21	X	X	X	X	X	X	X	X	X		X	X	X	X		Homocitrate synthase isozyme, catalyzes the condensation of acetyl-CoA and alpha-ketoglutarate to form homocitrate, which is the first step in the lysine biosynthesis pathway
YDL132W	CDC53	X	X	X	X	X	X	X	X	X		X	X	X	X		Cullin, structural protein of SCF complexes (which also contain Skp1p, Cdc34p, Hrt1p and an F-box protein) involved in ubiquitination
YDL133C	RPL41B	X	X	X	X	X	X	X	X	X		X	X	X	X		Ribosomal protein L47 of the large (60S) ribosomal subunit, identical to Rpl41Ap and has similarity to rat L41 ribosomal protein
YDL133C-A	RPL41B	X	X	X	X	X	X	X	X	X		X	X	X	X		none
YDL133W	YDL133W	X	X	X	X	X	X	X	X	X		X	X	X	X		Putative protein of unknown function
YDL134C	PPH21	X	X	X	X	X	X	X	X	X		X	X	X	X		Catalytic subunit of protein phosphatase 2A, functionally redundant with Pph22p
YDL135C	RDI1	X	X	X	X	X	X	X	X	X		X	X	X	X		Rho GDP dissociation inhibitor involved in the localization and regulation of Cdc42p
YDL136W	RPL35B	X	X	X	X	X	X	X	X	X		X	X	X	X		Protein component of the large (60S) ribosomal subunit, identical to Rpl35Ap and has similarity to rat L35 ribosomal protein
YDL137W	ARF2	X	X	X	X	X	X	X	X	X		X	X	X	X		ADP-ribosylation factor, GTPase of the Ras superfamily involved in regulation of coated formation vesicles in intracellular trafficking within the Golgi
YDL138W	RGT2	X	X	X	X	X	X	X	X	X		X	X	X	X		Plasma membrane glucose receptor, highly similar to Snf3p
YDL139C	SCM3	X	X	X	X	X	X	X	X	X		X	X	X	X		Nonhistone component of centromeric chromatin that binds stoichiometrically to CenH3-H4 histones, required for kinetochore assembly
YDL140C	RPO21	X	X	X	X	X	X	X	X	X		X	X	X	X		RNA polymerase II largest subunit B220, part of central core
YDL141W	BPL1	X	X	X	X	X	X	X	X	X		X	X	X	X		Biotin:apoprotein ligase, covalently modifies proteins with the addition of biotin, required for acetyl-CoA carboxylase (Acc1p) holoenzyme formation
YDL142C	CRD1	X	X	X	X	X	X	X	X	X		X	X	X	X		Cardiolipin synthase
YDL143W	CCT4	X	X	X	X	X	X	X	X	X		X	X	X	X		Subunit of the cytosolic chaperonin Cct ring complex, related to Tcp1p, required for the assembly of actin and tubulins in vivo
YDL144C	YDL144C	X	X	X	X	X	X	X	X	X		X	X	X	X		Putative protein of unknown function
YDL145C	COP1	X	X	X	X	X	X	X	X	X		X	X	X	X		Alpha subunit of COPI vesicle coatomer complex, which surrounds transport vesicles in the early secretory pathway
YDL146W	LDB17	X	X	X	X	X	X	X	X	X		X	X	X	X		Protein involved in the regulation of endocytosis
YDL147W	RPN5	X	X	X	X	X	X	X	X	X		X	X	X	X		Essential, non-ATPase regulatory subunit of the 26S proteasome lid, similar to mammalian p55 subunit and to another S. cerevisiae regulatory subunit, Rpn7p
YDL148C	NOP14	X	X	X	X	X	X	X	X	X		X	X	X	X		Nucleolar protein, forms a complex with Noc4p that mediates maturation and nuclear export of 40S ribosomal subunits
YDL149W	ATG9	X	X	X	X	X	X	X	X	X		X	X	X	X		Transmembrane protein involved in forming Cvt and autophagic vesicles
YDL150W	RPC53	X	X	X	X	X	X	X	X	X		X	X	X	X		RNA polymerase III subunit C53
YDL153C	SAS10	X	X	X	X	X	X	X	X	X		X	X	X	X		Essential subunit of U3-containing Small Subunit (SSU) processome complex involved in production of 18S rRNA and assembly of small ribosomal subunit
YDL154W	MSH5	X	X	X	X	X	X	X	X	X		X	X	X	X		Protein of the MutS family, forms a dimer with Msh4p that facilitates crossovers between homologs during meiosis
YDL155W	CLB3	X	X	X	X	X	X	X	X	X		X	X	X	X		B-type cyclin involved in cell cycle progression
YDL156W	YDL156W	X	X	X	X	X	X	X	X	X		X	X	X	X		Putative protein of unknown function
YDL157C	YDL157C	X	X	X	X	X	X	X	X	X		X	X	X	X		Putative protein of unknown function
YDL159W	STE7	X	X	X	X	X	X	X	X	X		X	X	X	X		Signal transducing MAP kinase kinase involved in pheromone response, where it phosphorylates Fus3p, and in the pseudohyphal/invasive growth pathway, through phosphorylation of Kss1p
YDL159W-A	YDL159W-A	X	X	X	X	X	X	X	X	X		X	X	X	X		none
YDL160C	DHH1	X	X	X	X	X	X	X	X	X		X	X	X	X		Cytoplasmic DExD/H-box helicase, stimulates mRNA decapping, coordinates distinct steps in mRNA function and decay, interacts with both the decapping and deadenylase complexes, may have a role in mRNA export and translation
YDL160C-A	YDL160C-A	X	X	X	X	X	X	X	X	X		X	X	X	X		none
YDL161W	ENT1	X	X	X	X	X	X	X	X	X		X	X	X	X		Epsin-like protein involved in endocytosis and actin patch assembly and functionally redundant with Ent2p
YDL164C	CDC9	X	X	X	X	X	X	X	X	X		X	X	X	X		DNA ligase found in the nucleus and mitochondria, an essential enzyme that joins Okazaki fragments during DNA replication
YDL165W	CDC36	X	X	X	X	X	X	X	X	X		X	X	X	X		Component of the CCR4-NOT complex, which has multiple roles in regulating mRNA levels including regulation of transcription and destabilizing mRNAs by deadenylation
YDL166C	FAP7	X	X	X	X	X	X	X	X	X		X	X	X	X		Essential NTPase required for small ribosome subunit synthesis, mediates processing of the 20S pre-rRNA at site D in the cytoplasm but associates only transiently with 43S preribosomes via Rps14p, may be the endonuclease for site D
YDL167C	NRP1	X	X	X	X	X	X	X	X	X		X	X	X	X		Putative RNA binding protein of unknown function
YDL168W	SFA1	X	X	X	X	X	X	X	X	X		X	X	X	X		Bifunctional enzyme containing both alcohol dehydrogenase and glutathione-dependent formaldehyde dehydrogenase activities, functions in formaldehyde detoxification and formation of long chain and complex alcohols, regulated by Hog1p-Sko1p
YDL169C	UGX2	X	X	X	X	X	X	X	X	X		X	X	X	X		Protein of unknown function, transcript accumulates in response to any combination of stress conditions
YDL170W	UGA3	X	X	X	X	X	X	X	X	X		X	X	X	X		Transcriptional activator necessary for gamma-aminobutyrate (GABA)-dependent induction of GABA genes (such as UGA1, UGA2, UGA4)
YDL171C	GLT1	X	X	X	X	X	X	X	X	X		X	X	X	X		NAD(+)-dependent glutamate synthase (GOGAT), synthesizes glutamate from glutamine and alpha-ketoglutarate
YDL173W	PAR32	X	X	X	X	X	X	X	X	X		X	X	X	X		Putative protein of unknown function
YDL174C	DLD1	X	X	X	X	X	X	X	X	X		X	X	X	X		D-lactate dehydrogenase, oxidizes D-lactate to pyruvate, transcription is heme-dependent, repressed by glucose, and derepressed in ethanol or lactate
YDL175C	AIR2	X	X	X	X	X	X	X	X	X		X	X	X	X		Zinc knuckle protein, involved in nuclear RNA processing and degredation as a component of the TRAMP complex
YDL176W	YDL176W	X	X	X	X	X	X	X	X	X		X	X	X	X		Protein of unknown function, predicted by computational methods to be involved in fructose-1,6-bisphosphatase (Fbp1p) degradation
YDL177C	YDL177C	X	X	X	X	X	X	X	X	X		X	X	X	X		Putative protein of unknown function
YDL178W	DLD2	X	X	X	X	X	X	X	X	X		X	X	X	X		D-lactate dehydrogenase, located in the mitochondrial matrix
YDL179W	PCL9	X	X	X	X	X	X	X	X	X	X	X	X	X	X		Cyclin, forms a functional kinase complex with Pho85p cyclin-dependent kinase (Cdk), expressed in late M/early G1 phase, activated by Swi5p
YDL180W	YDL180W	X	X	X	X	X	X	X	X	X	X	X	X	X	X		Putative protein of unknown function
YDL181W	INH1	X	X	X	X	X	X	X	X	X	X	X	X	X	X		Protein that inhibits ATP hydrolysis by the F1F0-ATP synthase
YDL182W	LYS20	X	X	X	X	X	X	X	X	X	X	X	X	X	X		Homocitrate synthase isozyme, catalyzes the condensation of acetyl-CoA and alpha-ketoglutarate to form homocitrate, which is the first step in the lysine biosynthesis pathway
YDL183C	YDL183C	X	X	X	X	X	X	X	X	X	X	X	X	X	X		Putative protein of unknown function
YDL184C	RPL41A	X	X	X	X	X	X	X	X	X	X	X	X	X	X		Ribosomal protein L47 of the large (60S) ribosomal subunit, identical to Rpl41Bp and has similarity to rat L41 ribosomal protein
YDL185W	TFP1	X	X	X	X	X	X	X	X	X	X	X	X	X	X		Subunit A of the eight-subunit V1 peripheral membrane domain of the vacuolar H+-ATPase
YDL186W	YDL186W	X	X	X	X	X	X	X	X	X	X	X		X	X		Putative protein of unknown function
YDL188C	PPH22	X	X	X	X	X	X	X	X	X	X	X		X	X		Catalytic subunit of protein phosphatase 2A, functionally redundant with Pph21p
YDL189W	RBS1	X	X	X	X	X	X	X	X	X	X	X		X	X		Protein of unknown function, identified as a high copy suppressor of psk1 psk2 mutations that confer temperature-sensitivity for galactose utilization
YDL190C	UFD2	X	X	X	X	X	X	X	X	X	X	X		X	X		Ubiquitin chain assembly factor (E4) that cooperates with a ubiquitin-activating enzyme (E1), a ubiquitin-conjugating enzyme (E2), and a ubiquitin protein ligase (E3) to conjugate ubiquitin to substrates
YDL191W	RPL35A	X	X	X	X	X	X	X	X	X	X	X		X	X		Protein component of the large (60S) ribosomal subunit, identical to Rpl35Bp and has similarity to rat L35 ribosomal protein
YDL192W	ARF1	X	X	X	X	X	X	X	X	X	X	X		X	X		ADP-ribosylation factor, GTPase of the Ras superfamily involved in regulation of coated vesicle formation in intracellular trafficking within the Golgi
YDL193W	NUS1	X	X	X	X	X	X	X	X	X	X	X		X	X		Putative prenyltransferase, required for cell viability
YDL194W	SNF3	X	X	X	X	X	X	X	X	X	X	X		X	X		Plasma membrane glucose sensor that regulates glucose transport
YDL195W	SEC31	X	X	X	X	X	X	X	X	X	X	X		X	X		Essential phosphoprotein component (p150) of the COPII coat of secretory pathway vesicles, in complex with Sec13p
YDL197C	ASF2	X	X	X	X	X	X	X	X	X	X	X		X	X		Anti-silencing protein that causes derepression of silent loci when overexpressed
YDL198C	GGC1	X	X	X	X	X	X	X	X	X	X	X		X	X		Mitochondrial GTP/GDP transporter, essential for mitochondrial genome maintenance
YDL199C	YDL199C	X	X	X	X	X	X	X	X	X	X	X		X	X		Putative transporter, member of the sugar porter family
YDL200C	MGT1	X	X	X	X	X	X	X	X	X	X	X		X	X		DNA repair methyltransferase (6-O-methylguanine-DNA methylase) involved in protection against DNA alkylation damage
YDL201W	TRM8	X	X	X	X	X	X	X	X	X	X	X		X	X		Subunit of a tRNA methyltransferase complex composed of Trm8p and Trm82p that catalyzes 7-methylguanosine modification of tRNA
YDL202W	MRPL11	X	X	X	X	X	X	X	X	X	X	X		X	X		Mitochondrial ribosomal protein of the large subunit
YDL203C	ACK1	X	X	X	X	X	X	X	X	X	X	X		X	X		Protein that functions upstream of Pkc1p in the cell wall integrity pathway
YDL204W	RTN2	X	X	X	X	X	X	X	X	X	X	X		X	X		Protein of unknown function
YDL205C	HEM3	X	X	X	X	X	X	X	X	X	X	X		X	X		Porphobilinogen deaminase, catalyzes the conversion of 4-porphobilinogen to hydroxymethylbilane, the third step in heme biosynthesis
YDL206W	YDL206W	X	X	X	X	X	X	X	X	X	X	X		X	X		Putative protein of unknown function
YDL207W	GLE1	X	X	X	X	X	X	X	X	X	X	X		X	X		Cytoplasmic nucleoporin required for polyadenylated RNA export but not for protein import
YDL208W	NHP2	X	X	X	X	X	X	X	X	X	X	X		X	X		Nuclear protein related to mammalian high mobility group (HMG) proteins, essential for function of H/ACA-type snoRNPs, which are involved in 18S rRNA processing
YDL209C	CWC2	X	X	X	X	X	X	X	X	X	X	X		X	X		Member of the NineTeen Complex (NTC) that contains Prp19p and stabilizes U6 snRNA in catalytic forms of the spliceosome containing U2, U5, and U6 snRNAs
YDL210W	UGA4	X	X	X	X	X	X	X	X	X	X	X		X	X		Permease that serves as a gamma-aminobutyrate (GABA) transport protein involved in the utilization of GABA as a nitrogen source
YDL211C	YDL211C	X	X	X	X	X	X	X	X	X	X	X		X	X		Putative protein of unknown function
YDL212W	SHR3	X	X	X	X	X	X	X	X	X	X	X		X	X		Endoplasmic reticulum packaging chaperone, required for incorporation of amino acid permeases into COPII coated vesicles for transport to the cell surface
YDL213C	NOP6	X	X	X	X	X	X	X	X	X	X	X		X	X		Putative RNA-binding protein implicated in ribosome biogenesis
YDL214C	PRR2	X	X	X	X	X	X	X	X	X	X	X		X	X		Serine/threonine protein kinase that inhibits pheromone induced signalling downstream of MAPK, possibly at the level of the Ste12p transcription factor
YDL215C	GDH2	X	X	X	X	X	X	X	X	X	X	X		X	X		NAD(+)-dependent glutamate dehydrogenase, degrades glutamate to ammonia and alpha-ketoglutarate
YDL216C	RRI1	X	X	X	X	X	X	X	X	X	X	X		X	X		Catalytic subunit of the COP9 signalosome (CSN) complex that acts as an isopeptidase in cleaving the ubiquitin-like protein Nedd8 from SCF ubiquitin ligases
YDL217C	TIM22	X	X	X	X	X	X	X	X	X	X	X		X	X		Essential core component of the mitochondrial TIM22 complex involved in insertion of polytopic proteins into the inner membrane
YDL218W	YDL218W	X	X	X	X	X	X	X	X	X	X	X		X	X		Putative protein of unknown function
YDL219W	DTD1	X	X	X	X	X	X	X	X	X	X	X		X	X		D-Tyr-tRNA(Tyr) deacylase, functions in protein translation, may affect nonsense suppression via alteration of the protein synthesis machinery
YDL220C	CDC13	X	X	X	X	X	X	X	X	X	X	X		X	X		Single stranded DNA-binding protein found at TG1-3 telomere G-tails
YDL222C	FMP45	X	X	X	X	X	X	X	X	X	X	X		X	X		Integral membrane protein localized to mitochondria (untagged protein)
YDL223C	HBT1	X	X	X	X	X	X	X	X	X	X	X		X	X		Substrate of the Hub1p ubiquitin-like protein that localizes to the shmoo tip (mating projection)
YDL224C	WHI4	X	X	X	X	X	X	X	X	X	X	X		X	X		Putative RNA binding protein and partially redundant Whi3p homolog that regulates the cell size requirement for passage through Start and commitment to cell division
YDL225W	SHS1	X	X	X	X	X	X	X	X	X	X	X		X	X		One of five related septins (Cdc3p, Cdc10p, Cdc11p, Cdc12p, Shs1p) that form a cortical filamentous collar at the mother-bud neck which is necessary for normal morphogenesis and cytokinesis
YDL226C	GCS1	X	X	X	X	X	X	X	X	X	X	X		X	X		ADP-ribosylation factor GTPase activating protein (ARF GAP), involved in ER-Golgi transport
YDL227C	HO	X	X	X	X	X	X	X	X	X	X	X		X	X		Site-specific endonuclease required for gene conversion at the MAT locus (homothallic switching) through the generation of a ds DNA break
YDL229W	SSB1	X	X	X	X	X	X	X	X	X	X	X		X	X		Cytoplasmic ATPase that is a ribosome-associated molecular chaperone, functions with J-protein partner Zuo1p
YDL230W	PTP1	X	X	X	X	X	X	X	X	X	X	X		X	X		Phosphotyrosine-specific protein phosphatase that dephosphorylates a broad range of substrates in vivo, including Fpr3p
YDL231C	BRE4	X	X	X	X	X	X	X	X	X	X	X		X	X		Zinc finger protein containing five transmembrane domains
YDL232W	OST4	X	X	X	X	X	X	X	X	X	X	X		X	X		Subunit of the oligosaccharyltransferase complex of the ER lumen, which catalyzes protein asparagine-linked glycosylation
YDL233W	YDL233W	X	X	X	X	X	X	X	X	X	X	X		X	X		Putative protein of unknown function
YDL234C	GYP7	X	X	X	X	X	X	X	X	X	X	X		X	X		GTPase-activating protein for yeast Rab family members including: Ypt7p (most effective), Ypt1p, Ypt31p, and Ypt32p (in vitro)
YDL235C	YPD1	X	X	X	X	X	X	X	X	X	X	X		X	X		Phosphorelay intermediate protein, phosphorylated by the plasma membrane sensor Sln1p in response to osmotic stress and then in turn phosphorylates the response regulators Ssk1p in the cytosol and Skn7p in the nucleus
YDL236W	PHO13	X	X	X	X	X	X	X	X	X	X	X		X	X		Alkaline phosphatase specific for p-nitrophenyl phosphate
YDL237W	AIM6	X	X	X	X	X	X	X	X	X	X	X		X	X		Putative protein of unknown function, required for respiratory growth
YDL238C	GUD1	X	X	X	X	X	X	X	X	X	X	X		X	X		Guanine deaminase, a catabolic enzyme of the guanine salvage pathway producing xanthine and ammonia from guanine
YDL239C	ADY3	X	X	X	X	X	X	X	X	X	X	X		X	X		Protein required for spore wall formation, thought to mediate assembly of a Don1p-containing structure at the leading edge of the prospore membrane via interaction with spindle pole body components
YDL240W	LRG1	X	X	X	X	X	X	X	X	X	X	X		X	X		Putative GTPase-activating protein (GAP) involved in the Pkc1p-mediated signaling pathway that controls cell wall integrity
YDL241W	YDL241W	X	X	X	X	X	X	X	X	X	X	X		X	X		Putative protein of unknown function
YDL243C	AAD4	X	X	X	X	X	X	X	X	X	X	X		X	X		Putative aryl-alcohol dehydrogenase with similarity to P. chrysosporium aryl-alcohol dehydrogenase, involved in the oxidative stress response
YDL244W	THI13	X	X	X	X	X	X	X	X	X	X	X		X	X		Protein involved in synthesis of the thiamine precursor hydroxymethylpyrimidine (HMP)
YDL245C	HXT15	X	X	X	X	X	X	X	X	X	X	X		X	X		Protein of unknown function with similarity to hexose transporter family members, expression is induced by low levels of glucose and repressed by high levels of glucose
YDL246C	SOR2	X	X	X	X	X	X	X	X	X	X	X		X	X		Protein of unknown function
YDL247W	MPH2	X	X	X	X	X	X	X	X	X	X	X		X	X		Alpha-glucoside permease, transports maltose, maltotriose, alpha-methylglucoside, and turanose
YDL248W	COS7	X	X	X	X	X	X	X	X	X	X	X		X	X		Protein of unknown function, member of the DUP380 subfamily of conserved, often subtelomerically-encoded proteins
YDR001C	NTH1	X	X	X	X							X	X		X		Neutral trehalase, degrades trehalose
YDR002W	YRB1	X	X	X	X							X	X		X		Ran GTPase binding protein
YDR003W	RCR2	X	X	X	X							X	X		X		Vacuolar protein that presumably functions within the endosomal-vacuolar trafficking pathway, affecting events that determine whether plasma membrane proteins are degraded or routed to the plasma membrane
YDR003W-A	YDR003W-A	X	X	X	X							X	X		X		none
YDR004W	RAD57	X	X	X	X							X	X		X		Protein that stimulates strand exchange by stabilizing the binding of Rad51p to single-stranded DNA
YDR005C	MAF1	X	X	X	X							X	X		X		Negative regulator of RNA polymerase III
YDR006C	SOK1	X	X	X	X							X	X		X		Protein whose overexpression suppresses the growth defect of mutants lacking protein kinase A activity
YDR007W	TRP1	X	X	X	X							X	X		X		Phosphoribosylanthranilate isomerase that catalyzes the third step in tryptophan biosynthesis
YDR009W	GAL3	X	X	X	X							X	X		X		Transcriptional regulator involved in activation of the GAL genes in response to galactose
YDR011W	SNQ2	X	X	X	X							X	X		X		Plasma membrane ATP-binding cassette (ABC) transporter, multidrug transporter involved in multidrug resistance and resistance to singlet oxygen species
YDR012W	RPL4B	X	X	X	X							X	X		X		Protein component of the large (60S) ribosomal subunit, nearly identical to Rpl4Ap and has similarity to E. coli L4 and rat L4 ribosomal proteins
YDR013W	PSF1	X	X	X	X							X	X		X		Subunit of the GINS complex (Sld5p, Psf1p, Psf2p, Psf3p), which is localized to DNA replication origins and implicated in assembly of the DNA replication machinery
YDR014W	HED1	X	X	X	X							X	X		X		Meiosis-specific protein that down-regulates Rad51p-mediated mitotic recombination when the meiotic recombination machinery is impaired
YDR014W-A	HED1	X	X	X	X							X	X		X		none
YDR016C	DAD1	X	X	X	X							X	X		X		Essential subunit of the Dam1 complex (aka DASH complex), couples kinetochores to the force produced by MT depolymerization thereby aiding in chromosome segregation
YDR017C	KCS1	X	X	X	X							X	X		X		Inositol hexakisphosphate (IP6) and inositol heptakisphosphate (IP7) kinase
YDR018C	YDR018C	X	X	X	X							X	X		X		Probable membrane protein with three predicted transmembrane domains
YDR019C	GCV1	X	X	X	X							X	X		X		T subunit of the mitochondrial glycine decarboxylase complex, required for the catabolism of glycine to 5,10-methylene-THF
YDR020C	DAS2	X	X	X	X							X	X		X		Putative protein of unknown function
YDR021W	FAL1	X	X	X	X							X	X		X		Nucleolar protein required for maturation of 18S rRNA, member of the eIF4A subfamily of DEAD-box ATP-dependent RNA helicases
YDR022C	CIS1	X	X	X	X							X	X		X		Autophagy-specific protein required for autophagosome formation
YDR023W	SES1	X	X	X	X							X	X		X		Cytosolic seryl-tRNA synthetase, class II aminoacyl-tRNA synthetase that aminoacylates tRNA(Ser), displays tRNA-dependent amino acid recognition which enhances discrimination of the serine substrate, interacts with peroxin Pex21p
YDR025W	RPS11A	X	X	X	X							X	X		X		Protein component of the small (40S) ribosomal subunit
YDR026C	YDR026C	X	X	X	X							X	X		X		Protein of unknown function that may interact with ribosomes, based on co-purification experiments
YDR027C	VPS54	X	X	X	X							X	X		X		Component of the GARP (Golgi-associated retrograde protein) complex, Vps51p-Vps52p-Vps53p-Vps54p, which is required for the recycling of proteins from endosomes to the late Golgi
YDR028C	REG1	X	X	X	X							X	X		X		Regulatory subunit of type 1 protein phosphatase Glc7p, involved in negative regulation of glucose-repressible genes
YDR030C	RAD28	X	X	X	X							X	X		X		Protein involved in DNA repair, related to the human CSA protein that is involved in transcription-coupled repair nucleotide excision repair
YDR031W	MIC14	X	X	X	X							X	X		X		Mitochondrial intermembrane space protein
YDR032C	PST2	X	X	X	X							X	X		X		Protein with similarity to members of a family of flavodoxin-like proteins
YDR033W	MRH1	X	X	X	X							X	X		X		Protein that localizes primarily to the plasma membrane, also found at the nuclear envelope
YDR034C	LYS14	X	X	X	X							X	X		X		Transcriptional activator involved in regulation of genes of the lysine biosynthesis pathway
YDR034C-A	YDR034C-A	X	X	X	X							X	X		X		none
YDR034W	YDR034W-B	X	X	X	X							X	X		X		Protein of unknown function
YDR034W-B	YDR034W-B	X	X	X	X							X	X		X		none
YDR035W	ARO3	X	X	X	X							X	X		X		3-deoxy-D-arabino-heptulosonate-7-phosphate (DAHP) synthase, catalyzes the first step in aromatic amino acid biosynthesis and is feedback-inhibited by phenylalanine or high concentration of tyrosine or tryptophan
YDR036C	EHD3	X	X	X	X							X	X		X		3-hydroxyisobutyryl-CoA hydrolase, member of a family of enoyl-CoA hydratase/isomerases
YDR037W	KRS1	X	X	X	X							X	X		X		Lysyl-tRNA synthetase
YDR038C	ENA5	X	X	X	X							X	X		X		Protein with similarity to P-type ATPase sodium pumps, member of the Na+ efflux ATPase family
YDR039C	ENA2	X	X	X	X							X	X		X		P-type ATPase sodium pump, involved in Na+ efflux to allow salt tolerance
YDR040C	ENA1	X	X	X	X							X	X		X		P-type ATPase sodium pump, involved in Na+ and Li+ efflux to allow salt tolerance
YDR041W	RSM10	X	X	X	X							X	X		X		Mitochondrial ribosomal protein of the small subunit, has similarity to E. coli S10 ribosomal protein
YDR042C	YDR042C	X	X	X	X							X	X		X		Putative protein of unknown function
YDR043C	NRG1	X	X	X	X							X	X		X		Transcriptional repressor that recruits the Cyc8p-Tup1p complex to promoters
YDR044W	HEM13	X	X	X	X							X	X		X		Coproporphyrinogen III oxidase, an oxygen requiring enzyme that catalyzes the sixth step in the heme biosynthetic pathway
YDR045C	RPC11	X	X	X	X							X	X		X		RNA polymerase III subunit C11
YDR046C	BAP3	X	X	X	X							X	X		X		Amino acid permease involved in the uptake of cysteine, leucine, isoleucine and valine
YDR047W	HEM12	X	X	X	X							X	X		X		Uroporphyrinogen decarboxylase, catalyzes the fifth step in the heme biosynthetic pathway
YDR049W	YDR049W	X	X	X	X							X	X		X		Zinc finger protein
YDR050C	TPI1	X	X	X	X							X	X		X		Triose phosphate isomerase, abundant glycolytic enzyme
YDR051C	DET1	X	X	X	X							X	X		X		Acid phosphatase involved in the non-vesicular transport of sterols in both directions between the endoplasmic reticulum and plasma membrane
YDR052C	DBF4	X	X	X	X							X	X		X		Regulatory subunit of Cdc7p-Dbf4p kinase complex, required for Cdc7p kinase activity and initiation of DNA replication
YDR054C	CDC34	X	X	X	X							X	X		X		Ubiquitin-conjugating enzyme (E2) and catalytic subunit of SCF ubiquitin-protein ligase complex (together with Skp1p, Rbx1p, Cdc53p, and an F-box protein) that regulates cell cycle progression by targeting key substrates for degradation
YDR055W	PST1	X	X	X	X							X	X		X		Cell wall protein that contains a putative GPI-attachment site
YDR056C	YDR056C	X	X	X	X							X	X		X		Putative protein of unknown function
YDR057W	YOS9	X	X	X	X							X	X		X		ER quality-control lectin
YDR058C	TGL2	X	X	X	X							X	X		X		Protein with lipolytic activity towards triacylglycerols and diacylglycerols when expressed in E. coli
YDR059C	UBC5	X	X	X	X							X	X		X		Ubiquitin-conjugating enzyme that mediates selective degradation of short-lived, abnormal, or excess proteins, including histone H3
YDR060W	MAK21	X	X	X	X							X	X		X		Constituent of 66S pre-ribosomal particles, required for large (60S) ribosomal subunit biogenesis
YDR061W	YDR061W	X	X	X	X							X	X		X		Protein with similarity to ATP-binding cassette (ABC) transporter family members
YDR062W	LCB2	X	X	X	X							X	X		X		Component of serine palmitoyltransferase, responsible along with Lcb1p for the first committed step in sphingolipid synthesis, which is the condensation of serine with palmitoyl-CoA to form 3-ketosphinganine
YDR063W	AIM7	X	X	X	X							X	X		X		Putative protein of unknown function
YDR064W	RPS13	X	X	X	X							X	X		X		Protein component of the small (40S) ribosomal subunit
YDR065W	RRG1	X	X	X	X							X	X		X		Protein of unknown function, required for vacuolar acidification and mitochondrial genome maintenance
YDR066C	RTR2	X	X	X	X							X	X		X		Protein of unknown function with high similarity to Rtr1p
YDR067C	OCA6	X	X	X	X							X	X		X		Cytoplasmic protein required for replication of Brome mosaic virus in S. cerevisiae, which is a model system for studying positive-strand RNA virus replication
YDR068W	DOS2	X	X	X	X							X	X		X		Protein of unknown function, green fluorescent protein (GFP)-fusion protein localizes to the cytoplasm
YDR069C	DOA4	X	X	X	X							X	X		X		Ubiquitin isopeptidase, required for recycling ubiquitin from proteasome-bound ubiquitinated intermediates, acts at the late endosome/prevacuolar compartment to recover ubiquitin from ubiquitinated membrane proteins en route to the vacuole
YDR070C	FMP16	X	X	X	X							X	X		X		Putative protein of unknown function
YDR071C	PAA1	X	X	X	X							X	X		X		Polyamine acetyltransferase
YDR072C	IPT1	X	X	X	X							X	X		X		Inositolphosphotransferase, involved in synthesis of mannose-(inositol-P)2-ceramide (M(IP)2C), the most abundant sphingolipid
YDR073W	SNF11	X	X	X	X							X	X		X		Subunit of the SWI/SNF chromatin remodeling complex involved in transcriptional regulation
YDR074W	TPS2	X	X	X	X							X	X		X		Phosphatase subunit of the trehalose-6-phosphate synthase/phosphatase complex, which synthesizes the storage carbohydrate trehalose
YDR075W	PPH3	X	X	X	X							X	X		X		Catalytic subunit of an evolutionarily conserved protein phosphatase complex containing Psy2p and the regulatory subunit Psy4p
YDR076W	RAD55	X	X	X	X							X	X		X		Protein that stimulates strand exchange by stabilizing the binding of Rad51p to single-stranded DNA
YDR077W	SED1	X	X	X	X							X	X		X		Major stress-induced structural GPI-cell wall glycoprotein in stationary-phase cells, associates with translating ribosomes, possible role in mitochondrial genome maintenance
YDR078C	SHU2	X	X	X	X							X	X		X		Protein involved in a Rad51p-, Rad54p-dependent pathway for homologous recombination repair, important for error-free repair of spontaneous and induced DNA lesions to protect the genome from mutation
YDR079C	TFB5	X	X	X	X							X	X		X		Component of the RNA polymerase II general transcription and DNA repair factor TFIIH
YDR079C-A	TFB5	X	X	X	X							X	X		X		none
YDR079W	PET100	X	X	X	X							X	X		X		Chaperone that specifically facilitates the assembly of cytochrome c oxidase, integral to the mitochondrial inner membrane
YDR080W	VPS41	X	X	X	X							X	X		X		Vacuolar membrane protein that is a subunit of the homotypic vacuole fusion and vacuole protein sorting (HOPS) complex
YDR081C	PDC2	X	X	X	X							X	X		X		Transcription factor required for the synthesis of the glycolytic enzyme pyruvate decarboxylase, required for high level expression of both the THI and the PDC genes
YDR082W	STN1	X	X	X	X							X	X		X		Telomere end-binding and capping protein, plays a key role with Pol12p in linking telomerase action with completion of lagging strand synthesis, and in a regulatory step required for telomere capping
YDR083W	RRP8	X	X	X	X							X	X		X		Nucleolar protein involved in rRNA processing, pre-rRNA cleavage at site A2
YDR084C	TVP23	X	X	X	X							X	X		X		Integral membrane protein localized to late Golgi vesicles along with the v-SNARE Tlg2p
YDR085C	AFR1	X	X	X	X							X	X		X		Protein required for pheromone-induced projection (shmoo) formation
YDR086C	SSS1	X	X	X	X							X	X		X		Subunit of the Sec61p translocation complex (Sec61p-Sss1p-Sbh1p) that forms a channel for passage of secretory proteins through the endoplasmic reticulum membrane, and of the Ssh1p complex (Ssh1p-Sbh2p-Sss1p)
YDR087C	RRP1	X	X	X	X							X	X		X		Essential evolutionarily conserved nucleolar protein necessary for biogenesis of 60S ribosomal subunits and processing of pre-rRNAs to mature rRNAs, associated with several distinct 66S pre-ribosomal particles
YDR088C	SLU7	X	X	X	X							X	X		X		RNA splicing factor, required for ATP-independent portion of 2nd catalytic step of spliceosomal RNA splicing
YDR089W	YDR089W	X	X	X	X							X	X		X		Protein of unknown function
YDR090C	YDR090C	X	X	X	X							X	X		X		Putative protein of unknown function
YDR091C	RLI1	X	X	X	X							X	X		X		Essential iron-sulfur protein required for ribosome biogenesis and translation initiation
YDR092W	UBC13	X	X	X	X							X	X		X		Ubiquitin-conjugating enzyme involved in the error-free DNA postreplication repair pathway
YDR093W	DNF2	X	X	X	X							X	X		X		Aminophospholipid translocase (flippase) that localizes primarily to the plasma membrane
YDR096W	GIS1	X	X	X	X							X	X		X		JmjC domain-containing histone demethylase
YDR097C	MSH6	X	X	X	X							X	X		X		Protein required for mismatch repair in mitosis and meiosis, forms a complex with Msh2p to repair both single-base & insertion-deletion mispairs
YDR098C	GRX3	X	X	X	X							X	X		X		Hydroperoxide and superoxide-radical responsive glutathione-dependent oxidoreductase
YDR099W	BMH2	X	X	X	X							X	X		X		14-3-3 protein, minor isoform
YDR100W	TVP15	X	X	X	X							X	X		X		Integral membrane protein localized to late Golgi vesicles along with the v-SNARE Tlg2p
YDR101C	ARX1	X	X	X	X							X	X		X		Shuttling pre-60S factor
YDR103W	STE5	X	X	X	X							X	X		X		Pheromone-response scaffold protein
YDR104C	SPO71	X	X	X	X							X	X		X		Meiosis-specific protein of unknown function, required for spore wall formation during sporulation
YDR105C	TMS1	X	X	X	X							X	X		X		Vacuolar membrane protein of unknown function that is conserved in mammals
YDR106W	ARP10	X	X	X	X							X	X		X		Component of the dynactin complex, localized to the pointed end of the Arp1p filament
YDR107C	TMN2	X	X	X	X							X	X		X		Protein with a role in cellular adhesion and filamentous growth
YDR108W	GSG1	X	X	X	X							X	X		X		Subunit of TRAPP (transport protein particle), a multi-subunit complex involved in targeting and/or fusion of ER-to-Golgi transport vesicles with their acceptor compartment
YDR109C	YDR109C	X	X	X	X							X	X		X		Putative kinase
YDR110W	FOB1	X	X	X	X							X	X		X		Nucleolar protein that binds the rDNA replication fork barrier (RFB) site
YDR111C	ALT2	X	X	X	X							X	X		X		Putative alanine transaminase (glutamic pyruvic transaminase)
YDR113C	PDS1	X	X	X	X							X	X		X		Securin, inhibits anaphase by binding separin Esp1p
YDR114C	YDR114C	X	X	X	X							X	X		X		Putative protein of unknown function
YDR115W	YDR115W	X	X	X	X							X	X		X		Putative mitochondrial ribosomal protein of the large subunit, has similarity to E. coli L34 ribosomal protein
YDR116C	MRPL1	X	X	X	X							X	X		X		Mitochondrial ribosomal protein of the large subunit
YDR117C	TMA64	X	X	X	X							X	X		X		Protein of unknown function that associates with ribosomes
YDR118W	APC4	X	X	X	X							X	X		X		Subunit of the Anaphase-Promoting Complex/Cyclosome (APC/C), which is a ubiquitin-protein ligase required for degradation of anaphase inhibitors, including mitotic cyclins, during the metaphase/anaphase transition
YDR119W	VBA4	X	X	X	X							X	X		X		Protein of unknown function with proposed role as a basic amino acid permease based on phylogeny
YDR119W-A	YDR119W-A	X	X	X	X							X	X		X		none
YDR120C	TRM1	X	X	X	X							X	X		X		tRNA methyltransferase
YDR121W	DPB4	X	X	X	X							X	X		X		Shared subunit of DNA polymerase (II) epsilon and of ISW2/yCHRAC chromatin accessibility complex
YDR122W	KIN1	X	X	X	X							X	X		X		Serine/threonine protein kinase involved in regulation of exocytosis
YDR123C	INO2	X	X	X	X							X	X		X		Component of the heteromeric Ino2p/Ino4p basic helix-loop-helix transcription activator that binds inositol/choline-responsive elements (ICREs), required for derepression of phospholipid biosynthetic genes in response to inositol depletion
YDR124W	YDR124W	X	X	X	X							X	X		X		Putative protein of unknown function
YDR125C	ECM18	X	X	X	X							X	X		X		Protein of unknown function, similar to Rlp24p
YDR126W	SWF1	X	X	X	X							X	X		X		Palmitoyltransferase that acts on the SNAREs Snc1p, Syn8p, Tlg1p and likely on all SNAREs
YDR127W	ARO1	X	X	X	X							X	X		X		Pentafunctional arom protein, catalyzes steps 2 through 6 in the biosynthesis of chorismate, which is a precursor to aromatic amino acids
YDR128W	MTC5	X	X	X	X							X	X		X		Protein of unknown function
YDR129C	SAC6	X	X	X	X							X	X		X		Fimbrin, actin-bundling protein
YDR130C	FIN1	X	X	X	X							X	X		X		Spindle pole body-related intermediate filament protein, forms cell cycle-specific filaments between spindle pole bodies in mother and daughter cells, able to self-assemble, expression induced during S/G2, localization cell-cycle dependent
YDR131C	YDR131C	X	X	X	X							X	X		X		F-box protein, substrate-specific adaptor subunit that recruits substrates to a core ubiquitination complex
YDR132C	YDR132C	X	X	X	X							X	X		X		Putative protein of unknown function
YDR134C	YDR134C	X	X	X	X							X	X		X		Hypothetical protein
YDR135C	YCF1	X	X	X	X							X	X		X		Vacuolar glutathione S-conjugate transporter of the ATP-binding cassette family, has a role in detoxifying metals such as cadmium, mercury, and arsenite
YDR137W	RGP1	X	X	X	X							X	X		X		Subunit of a Golgi membrane exchange factor (Ric1p-Rgp1p) that catalyzes nucleotide exchange on Ypt6p
YDR138W	HPR1	X	X	X	X							X	X		X		Subunit of THO/TREX complexes that couple transcription elongation with mitotic recombination and with mRNA metabolism and export, subunit of an RNA Pol II complex
YDR139C	RUB1	X	X	X	X							X	X		X		Ubiquitin-like protein with similarity to mammalian NEDD8
YDR140W	MTQ2	X	X	X	X							X	X		X		S-adenosylmethionine-dependent methyltransferase of the seven beta-strand family
YDR141C	DOP1	X	X	X	X							X	X		X		Protein of unknown function, essential for viability, involved in establishing cellular polarity and morphogenesis
YDR142C	PEX7	X	X	X	X							X	X		X		Peroxisomal signal receptor for the N-terminal nonapeptide signal (PTS2) of peroxisomal matrix proteins
YDR143C	SAN1	X	X	X	X							X	X		X		Ubiquitin-protein ligase, involved in the proteasome-dependent degradation of aberrant nuclear proteins
YDR144C	MKC7	X	X	X	X							X	X		X		GPI-anchored aspartyl protease (yapsin) involved in protein processing
YDR145W	TAF12	X	X	X	X							X	X		X		Subunit (61/68 kDa) of TFIID and SAGA complexes, involved in RNA polymerase II transcription initiation and in chromatin modification, similar to histone H2A
YDR146C	SWI5	X	X	X	X							X	X		X		Transcription factor that activates transcription of genes expressed at the M/G1 phase boundary and in G1 phase
YDR147W	EKI1	X	X	X	X							X	X		X		Ethanolamine kinase, primarily responsible for phosphatidylethanolamine synthesis via the CDP-ethanolamine pathway
YDR148C	KGD2	X	X	X	X							X	X		X		Dihydrolipoyl transsuccinylase, component of the mitochondrial alpha-ketoglutarate dehydrogenase complex, which catalyzes the oxidative decarboxylation of alpha-ketoglutarate to succinyl-CoA in the TCA cycle
YDR150W	NUM1	X	X	X	X							X	X		X		Protein required for nuclear migration, localizes to the mother cell cortex and the bud tip
YDR151C	CTH1	X	X	X	X							X	X		X		Member of the CCCH zinc finger family
YDR152W	GIR2	X	X	X	X							X	X		X		Highly-acidic cytoplasmic RWD domain-containing protein of unknown function
YDR153C	ENT5	X	X	X	X							X	X		X		Protein containing an N-terminal epsin-like domain involved in clathrin recruitment and traffic between the Golgi and endosomes
YDR155C	CPR1	X	X	X	X							X	X		X		Cytoplasmic peptidyl-prolyl cis-trans isomerase (cyclophilin), catalyzes the cis-trans isomerization of peptide bonds N-terminal to proline residues
YDR156W	RPA14	X	X	X	X							X	X		X		RNA polymerase I subunit A14
YDR158W	HOM2	X	X	X	X							X	X		X		Aspartic beta semi-aldehyde dehydrogenase, catalyzes the second step in the common pathway for methionine and threonine biosynthesis
YDR159W	SAC3	X	X	X	X							X	X		X		Nuclear pore-associated protein, forms a complex with Thp1p that is involved in transcription and in mRNA export from the nucleus
YDR160W	SSY1	X	X	X	X							X	X		X		Component of the SPS plasma membrane amino acid sensor system (Ssy1p-Ptr3p-Ssy5p), which senses external amino acid concentration and transmits intracellular signals that result in regulation of expression of amino acid permease genes
YDR161W	YDR161W	X	X	X	X							X	X		X		Putative protein of unknown function
YDR162C	NBP2	X	X	X	X							X	X		X		Protein involved in the HOG (high osmolarity glycerol) pathway, negatively regulates Hog1p by recruitment of phosphatase Ptc1p the Pbs2p-Hog1p complex, found in the nucleus and cytoplasm, contains an SH3 domain that binds Pbs2p
YDR163W	CWC15	X	X	X	X							X	X		X		Non-essential protein involved in pre-mRNA splicing, component of a complex containing Cef1p
YDR164C	SEC1	X	X	X	X							X	X		X		Sm-like protein involved in docking and fusion of exocytic vesicles through binding to assembled SNARE complexes at the membrane
YDR165W	TRM82	X	X	X	X							X	X		X		Subunit of a tRNA methyltransferase complex composed of Trm8p and Trm82p that catalyzes 7-methylguanosine modification of tRNA
YDR166C	SEC5	X	X	X	X							X	X		X		Essential 107kDa subunit of the exocyst complex (Sec3p, Sec5p, Sec6p, Sec8p, Sec10p, Sec15p, Exo70p, and Exo84p), which has the essential function of mediating polarized targeting of secretory vesicles to active sites of exocytosis
YDR167W	TAF10	X	X	X	X							X	X		X		Subunit (145 kDa) of TFIID and SAGA complexes, involved in RNA polymerase II transcription initiation and in chromatin modification
YDR168W	CDC37	X	X	X	X							X	X		X		Essential Hsp90p co-chaperone
YDR169C	STB3	X	X	X	X							X	X		X		Ribosomal RNA processing element (RRPE)-binding protein involved in the induction of non-ribosomal protein growth genes by glucose
YDR169C-A	YDR169C-A	X	X	X	X							X	X		X		none
YDR170C	SEC7	X	X	X	X							X	X		X		Guanine nucleotide exchange factor (GEF) for ADP ribosylation factors involved in proliferation of the Golgi, intra-Golgi transport and ER-to-Golgi transport
YDR170W	YDR170W-A	X	X	X	X							X	X		X		Retrotransposon TYA Gag gene
YDR171W	HSP42	X	X	X	X							X	X		X		Small heat shock protein (sHSP) with chaperone activity
YDR172W	SUP35	X	X	X	X							X	X		X		Translation termination factor eRF3
YDR173C	ARG82	X	X	X	X							X	X		X		Inositol polyphosphate multikinase (IPMK), sequentially phosphorylates Ins(1,4,5)P3 to form Ins(1,3,4,5,6)P5
YDR174W	HMO1	X	X	X	X							X	X		X		Chromatin associated high mobility group (HMG) family member involved in genome maintenance
YDR175C	RSM24	X	X	X	X							X	X		X		Mitochondrial ribosomal protein of the small subunit
YDR176W	NGG1	X	X	X	X							X	X		X		Transcriptional regulator involved in glucose repression of Gal4p-regulated genes
YDR177W	UBC1	X	X	X	X							X	X		X		Ubiquitin-conjugating enzyme that mediates selective degradation of short-lived and abnormal proteins
YDR178W	SDH4	X	X	X	X							X	X		X		Membrane anchor subunit of succinate dehydrogenase (Sdh1p, Sdh2p, Sdh3p, Sdh4p), which couples the oxidation of succinate to the transfer of electrons to ubiquinone
YDR179C	CSN9	X	X	X	X							X	X		X		Subunit of the Cop9 signalosome, which is required for deneddylation, or removal of the ubiquitin-like protein Rub1p from Cdc53p (cullin)
YDR179W	YDR179W-A	X	X	X	X							X	X		X		Putative protein of unknown function
YDR179W-A	YDR179W-A	X	X	X	X							X	X		X		none
YDR180W	SCC2	X	X	X	X							X	X		X		Subunit of cohesin loading factor (Scc2p-Scc4p), a complex required for loading of cohesin complexes onto chromosomes
YDR181C	SAS4	X	X	X	X							X	X		X		Subunit of the SAS complex (Sas2p, Sas4p, Sas5p), which acetylates free histones and nucleosomes and regulates transcriptional silencing
YDR182W	CDC1	X	X	X	X							X	X		X		Putative lipid phosphatase of the endoplasmic reticulum
YDR182W-A	YDR182W-A	X	X	X	X							X	X		X		none
YDR183W	PLP1	X	X	X	X							X	X		X		Protein that interacts with CCT (chaperonin containing TCP-1) complex and has a role in actin and tubulin folding
YDR184C	ATC1	X	X	X	X							X	X		X		Nuclear protein, possibly involved in regulation of cation stress responses and/or in the establishment of bipolar budding pattern
YDR185C	UPS3	X	X	X	X							X	X		X		Mitochondrial protein of unknown function
YDR186C	YDR186C	X	X	X	X							X	X		X		Putative protein of unknown function
YDR188W	CCT6	X	X	X	X							X	X		X		Subunit of the cytosolic chaperonin Cct ring complex, related to Tcp1p, essential protein that is required for the assembly of actin and tubulins in vivo
YDR189W	SLY1	X	X	X	X							X	X		X		Hydrophilic protein involved in vesicle trafficking between the ER and Golgi
YDR190C	RVB1	X	X	X	X							X	X		X		Essential protein involved in transcription regulation
YDR191W	HST4	X	X	X	X							X	X		X		Member of the Sir2 family of NAD(+)-dependent protein deacetylases
YDR192C	NUP42	X	X	X	X							X	X		X		Subunit of the nuclear pore complex (NPC) that localizes exclusively to the cytoplasmic side
YDR194C	MSS116	X	X	X	X							X	X		X		DEAD-box protein required for efficient splicing of mitochondrial Group I and II introns
YDR194W	YDR194W-A	X	X	X	X							X	X		X		Putative protein of unknown function
YDR194W-A	YDR194W-A	X	X	X	X							X	X		X		none
YDR195W	REF2	X	X	X	X							X	X		X		RNA-binding protein involved in the cleavage step of mRNA 3'-end formation prior to polyadenylation, and in snoRNA maturation
YDR196C	CAB5	X	X	X	X							X	X		X		Probable dephospho-CoA kinase (DPCK) that catalyzes the last step in coenzyme A biosynthesis
YDR197W	CBS2	X	X	X	X							X	X		X		Mitochondrial translational activator of the COB mRNA
YDR198C	RKM2	X	X	X	X							X	X		X		Ribosomal protein lysine methyltransferase, responsible for trimethylation of the lysine residue at position 3 of Rpl12Ap and Rpl12Bp
YDR200C	VPS64	X	X	X	X							X	X		X		Protein required for cytoplasm to vacuole targeting of proteins
YDR201W	SPC19	X	X	X	X							X	X		X		Essential subunit of the Dam1 complex (aka DASH complex), couples kinetochores to the force produced by MT depolymerization thereby aiding in chromosome segregation
YDR202C	RAV2	X	X	X	X							X	X		X		Subunit of RAVE (Rav1p, Rav2p, Skp1p), a complex that associates with the V1 domain of the vacuolar membrane (H+)-ATPase (V-ATPase) and promotes assembly and reassembly of the holoenzyme
YDR204W	COQ4	X	X	X	X							X	X		X		Protein with a role in ubiquinone (Coenzyme Q) biosynthesis, possibly functioning in stabilization of Coq7p
YDR205W	MSC2	X	X	X	X							X	X		X		Member of the cation diffusion facilitator family, localizes to the endoplasmic reticulum and nucleus
YDR206W	EBS1	X	X	X	X							X	X		X		Protein involved in inhibition of translation and nonsense-mediated decay
YDR207C	UME6	X	X	X	X							X	X		X		Key transcriptional regulator of early meiotic genes, binds URS1 upstream regulatory sequence, couples metabolic responses to nutritional cues with initiation and progression of meiosis, forms complex with Ime1p, and also with Sin3p-Rpd3p
YDR208W	MSS4	X	X	X	X							X	X		X		Phosphatidylinositol-4-phosphate 5-kinase, involved in actin cytoskeleton organization and cell morphogenesis
YDR210C	YDR210C-C	X	X	X	X							X	X		X		Retrotransposon TYA Gag gene co-transcribed with TYB Pol
YDR210W	YDR210W	X	X	X	X							X	X		X		Protein of unknown function
YDR211W	GCD6	X	X	X	X							X	X		X		Catalytic epsilon subunit of the translation initiation factor eIF2B, the guanine-nucleotide exchange factor for eIF2
YDR212W	TCP1	X	X	X	X							X	X		X		Alpha subunit of chaperonin-containing T-complex, which mediates protein folding in the cytosol
YDR213W	UPC2	X	X	X	X							X	X		X		Sterol regulatory element binding protein, induces transcription of sterol biosynthetic genes and of DAN/TIR gene products
YDR214W	AHA1	X	X	X	X							X	X		X		Co-chaperone that binds to Hsp82p and activates its ATPase activity
YDR216W	ADR1	X	X	X	X							X	X		X		Carbon source-responsive zinc-finger transcription factor, required for transcription of the glucose-repressed gene ADH2, of peroxisomal protein genes, and of genes required for ethanol, glycerol, and fatty acid utilization
YDR217C	RAD9	X	X	X	X							X	X		X		DNA damage-dependent checkpoint protein, required for cell-cycle arrest in G1/S, intra-S, and G2/M
YDR218C	SPR28	X	X	X	X							X	X		X		Sporulation-specific homolog of the yeast CDC3/10/11/12 family of bud neck microfilament genes
YDR219C	MFB1	X	X	X	X							X	X		X		Mitochondria-associated F-box protein involved in maintenance of normal mitochondrial morphology
YDR221W	GTB1	X	X	X	X							X	X		X		Glucosidase II beta subunit, forms a complex with alpha subunit Rot2p, involved in removal of two glucose residues from N-linked glycans during glycoprotein biogenesis in the ER
YDR222W	YDR222W	X	X	X	X							X	X		X		Protein of unknown function
YDR223W	CRF1	X	X	X	X							X	X		X		Transcriptional corepressor involved in repression of ribosomal protein (RP) gene transcription via the TOR signaling pathway which promotes accumulation of Crf1p in the nucleus
YDR224C	HTB1	X	X	X	X							X	X		X		Histone H2B, core histone protein required for chromatin assembly and chromosome function
YDR225W	HTA1	X	X	X	X							X	X		X		Histone H2A, core histone protein required for chromatin assembly and chromosome function
YDR226W	ADK1	X	X	X	X							X	X		X		Adenylate kinase, required for purine metabolism
YDR227W	SIR4	X	X	X	X							X	X		X		Silent information regulator that, together with SIR2 and SIR3, is involved in assembly of silent chromatin domains at telomeres and the silent mating-type loci
YDR228C	PCF11	X	X	X	X							X	X		X		mRNA 3' end processing factor, essential component of cleavage and polyadenylation factor IA (CF IA), involved in pre-mRNA 3' end processing and in transcription termination
YDR229W	IVY1	X	X	X	X							X	X		X		Phospholipid-binding protein that interacts with both Ypt7p and Vps33p, may partially counteract the action of Vps33p and vice versa, localizes to the rim of the vacuole as cells approach stationary phase
YDR231C	COX20	X	X	X	X							X	X		X		Mitochondrial inner membrane protein, required for proteolytic processing of Cox2p and its assembly into cytochrome c oxidase
YDR232W	HEM1	X	X	X	X							X	X		X		5-aminolevulinate synthase, catalyzes the first step in the heme biosynthetic pathway
YDR233C	RTN1	X	X	X	X							X	X		X		ER membrane protein that interacts with Sey1p to maintain ER morphology
YDR234W	LYS4	X	X	X	X							X	X		X		Homoaconitase, catalyzes the conversion of homocitrate to homoisocitrate, which is a step in the lysine biosynthesis pathway
YDR235W	PRP42	X	X	X	X							X	X		X		U1 snRNP protein involved in splicing, required for U1 snRNP biogenesis
YDR236C	FMN1	X	X	X	X							X	X		X		Riboflavin kinase, phosphorylates riboflavin to form riboflavin monophosphate (FMN), which is a necessary cofactor for many enzymes
YDR237W	MRPL7	X	X	X	X							X	X		X		Mitochondrial ribosomal protein of the large subunit
YDR238C	SEC26	X	X	X	X							X	X		X		Essential beta-coat protein of the COPI coatomer, involved in ER-to-Golgi protein trafficking and maintenance of normal ER morphology
YDR239C	YDR239C	X	X	X	X							X	X		X		Protein of unknown function that may interact with ribosomes, based on co-purification experiments
YDR240C	SNU56	X	X	X	X							X	X		X		Component of U1 snRNP required for mRNA splicing via spliceosome
YDR242W	AMD2	X	X	X	X							X	X		X		Putative amidase
YDR243C	PRP28	X	X	X	X							X	X		X		RNA helicase in the DEAD-box family, involved in RNA isomerization at the 5' splice site
YDR244W	PEX5	X	X	X	X							X	X		X		Peroxisomal membrane signal receptor for the C-terminal tripeptide signal sequence (PTS1) of peroxisomal matrix proteins, required for peroxisomal matrix protein import
YDR245W	MNN10	X	X	X	X							X	X		X		Subunit of a Golgi mannosyltransferase complex also containing Anp1p, Mnn9p, Mnn11p, and Hoc1p that mediates elongation of the polysaccharide mannan backbone
YDR246W	TRS23	X	X	X	X							X	X		X		One of 10 subunits of the transport protein particle (TRAPP) complex of the cis-Golgi which mediates vesicle docking and fusion
YDR246W-A	YDR246W-A	X	X	X	X							X	X		X		none
YDR247W	VHS1	X	X	X	X							X	X		X		Cytoplasmic serine/threonine protein kinase
YDR248C	YDR248C	X	X	X	X							X	X		X		Putative protein of unknown function
YDR249C	YDR249C	X	X	X	X							X	X		X		Putative protein of unknown function
YDR251W	PAM1	X	X	X	X							X	X		X		Essential protein of unknown function
YDR252W	BTT1	X	X	X	X							X	X		X		Beta3 subunit of the heterotrimeric nascent polypeptide-associated complex which binds ribosomes via its beta-subunits in close proximity to nascent polypeptides
YDR253C	MET32	X	X	X	X							X	X		X		Zinc-finger DNA-binding protein, involved in transcriptional regulation of the methionine biosynthetic genes, similar to Met31p
YDR254W	CHL4	X	X	X	X							X	X		X		Outer kinetochore protein required for chromosome stability, interacts with kinetochore proteins Ctf19p, Ctf3p, and Iml3p
YDR255C	RMD5	X	X	X	X							X	X		X		Conserved protein that has an E3-like ubiquitin ligase activity necessary for polyubiquitination and degradation of the gluconeogenic enzyme fructose-1,6-bisphosphatase
YDR256C	CTA1	X	X	X	X							X	X		X		Catalase A, breaks down hydrogen peroxide in the peroxisomal matrix formed by acyl-CoA oxidase (Pox1p) during fatty acid beta-oxidation
YDR257C	RKM4	X	X	X	X							X	X		X		Ribosomal lysine methyltransferase specific for monomethylation of Rpl42ap and Rpl42bp (lysine 55)
YDR258C	HSP78	X	X	X	X							X	X		X		Oligomeric mitochondrial matrix chaperone that cooperates with Ssc1p in mitochondrial thermotolerance after heat shock
YDR259C	YAP6	X	X	X	X							X	X		X		Putative basic leucine zipper (bZIP) transcription factor
YDR260C	SWM1	X	X	X	X							X	X		X		Subunit of the anaphase-promoting complex, which is an E3 ubiquitin ligase that regulates the metaphase-anaphase transition and exit from mitosis
YDR261C	EXG2	X	X	X	X							X	X		X		Exo-1,3-beta-glucanase, involved in cell wall beta-glucan assembly
YDR261W	YDR261W-A	X	X	X	X							X	X		X		Retrotransposon TYA Gag gene co-transcribed with TYB Pol
YDR262W	YDR262W	X	X	X	X							X	X		X		Putative protein of unknown function
YDR263C	DIN7	X	X	X	X							X	X		X		Mitochondrial nuclease functioning in DNA repair and replication, modulates the stability of the mitochondrial genome, induced by exposure to mutagens, also induced during meiosis at a time nearly coincident with commitment to recombination
YDR264C	AKR1	X	X	X	X							X	X		X		Palmitoyl transferase involved in protein palmitoylation
YDR265W	PEX10	X	X	X	X							X	X		X		Peroxisomal membrane E3 ubiquitin ligase required for for Ubc4p-dependent Pex5p ubiquitination and peroxisomal matrix protein import
YDR266C	YDR266C	X	X	X	X							X	X		X		Protein of unknown function that may interact with ribosomes, based on co-purification experiments
YDR267C	CIA1	X	X	X	X							X	X		X		WD40 repeat protein involved in assembly of cytosolic and nuclear iron-sulfur proteins
YDR268W	MSW1	X	X	X	X							X	X		X		Mitochondrial tryptophanyl-tRNA synthetase
YDR270W	CCC2	X	X	X	X							X	X		X		Cu(+2)-transporting P-type ATPase, required for export of copper from the cytosol into an extracytosolic compartment
YDR272W	GLO2	X	X	X	X							X	X		X		Cytoplasmic glyoxalase II, catalyzes the hydrolysis of S-D-lactoylglutathione into glutathione and D-lactate
YDR273W	DON1	X	X	X	X							X	X		X		Meiosis-specific component of the spindle pole body, part of the leading edge protein (LEP) coat, forms a ring-like structure at the leading edge of the prospore membrane during meiosis II
YDR275W	BSC2	X	X	X	X							X	X		X		Protein of unknown function, ORF exhibits genomic organization compatible with a translational readthrough-dependent mode of expression
YDR276C	PMP3	X	X	X	X							X	X		X		Small plasma membrane protein related to a family of plant polypeptides that are overexpressed under high salt concentration or low temperature, not essential for viability, deletion causes hyperpolarization of the plasma membrane potential
YDR277C	MTH1	X	X	X	X							X	X		X		Negative regulator of the glucose-sensing signal transduction pathway, required for repression of transcription by Rgt1p
YDR279W	RNH202	X	X	X	X							X	X		X		Ribonuclease H2 subunit, required for RNase H2 activity
YDR280W	RRP45	X	X	X	X							X	X		X		Exosome non-catalytic core component
YDR281C	PHM6	X	X	X	X							X	X		X		Protein of unknown function, expression is regulated by phosphate levels
YDR282C	YDR282C	X	X	X	X							X	X		X		Putative protein of unknown function
YDR283C	GCN2	X	X	X	X							X	X		X		Protein kinase, phosphorylates the alpha-subunit of translation initiation factor eIF2 (Sui2p) in response to starvation
YDR284C	DPP1	X	X	X	X							X	X		X		Diacylglycerol pyrophosphate (DGPP) phosphatase, zinc-regulated vacuolar membrane-associated lipid phosphatase, dephosphorylates DGPP to phosphatidate (PA) and Pi, then PA to diacylglycerol
YDR285W	ZIP1	X	X	X	X							X	X		X		Transverse filament protein of the synaptonemal complex
YDR286C	YDR286C	X	X	X	X							X	X		X		Putative protein of unknown function
YDR287W	INM2	X	X	X	X							X	X		X		Inositol monophosphatase, involved in biosynthesis of inositol
YDR288W	NSE3	X	X	X	X							X	X		X		Essential subunit of the Mms21-Smc5-Smc6 complex
YDR289C	RTT103	X	X	X	X							X	X		X		Protein that interacts with exonuclease Rat1p and Rai1p and plays a role in transcription termination by RNA polymerase II, has an RPR domain (carboxy-terminal domain interacting domain)
YDR291W	HRQ1	X	X	X	X							X	X		X		Putative RecQ helicase
YDR292C	SRP101	X	X	X	X							X	X		X		Signal recognition particle (SRP) receptor - alpha subunit
YDR293C	SSD1	X	X	X	X							X	X		X		Protein with a role in maintenance of cellular integrity, interacts with components of the TOR pathway
YDR294C	DPL1	X	X	X	X							X	X		X		Dihydrosphingosine phosphate lyase, regulates intracellular levels of sphingolipid long-chain base phosphates (LCBPs), degrades phosphorylated long chain bases, prefers C16 dihydrosphingosine-l-phosphate as a substrate
YDR295C	HDA2	X	X	X	X							X	X		X		Subunit of a possibly tetrameric trichostatin A-sensitive class II histone deacetylase complex containing an Hda1p homodimer and an Hda2p-Hda3p heterodimer
YDR296W	MHR1	X	X	X	X							X	X		X		Protein involved in homologous recombination in mitochondria and in transcription regulation in nucleus
YDR297W	SUR2	X	X	X	X							X	X		X		Sphinganine C4-hydroxylase, catalyses the conversion of sphinganine to phytosphingosine in sphingolipid biosyntheis
YDR298C	ATP5	X	X	X	X							X	X		X		Subunit 5 of the stator stalk of mitochondrial F1F0 ATP synthase, which is an evolutionarily conserved enzyme complex required for ATP synthesis
YDR299W	BFR2	X	X	X	X							X	X		X		Essential protein that is a component of 90S preribosomes
YDR300C	PRO1	X	X	X	X							X	X		X		Gamma-glutamyl kinase, catalyzes the first step in proline biosynthesis
YDR301W	CFT1	X	X	X	X							X	X		X		RNA-binding subunit of the mRNA cleavage and polyadenylation factor
YDR302W	GPI11	X	X	X	X							X	X		X		ER membrane protein involved in a late step of glycosylphosphatidylinositol (GPI) anchor assembly
YDR303C	RSC3	X	X	X	X							X	X		X		Component of the RSC chromatin remodeling complex
YDR304C	CPR5	X	X	X	X							X	X		X		Peptidyl-prolyl cis-trans isomerase (cyclophilin) of the endoplasmic reticulum, catalyzes the cis-trans isomerization of peptide bonds N-terminal to proline residues
YDR305C	HNT2	X	X	X	X							X	X		X		Dinucleoside triphosphate hydrolase
YDR306C	YDR306C	X	X	X	X							X	X		X		F-box protein of unknown function
YDR307W	YDR307W	X	X	X	X							X	X		X		Putative protein of unknown function
YDR308C	SRB7	X	X	X	X							X	X		X		Subunit of the RNA polymerase II mediator complex
YDR309C	GIC2	X	X	X	X							X	X		X		Redundant rho-like GTPase Cdc42p effector
YDR310C	SUM1	X	X	X	X							X	X		X		Transcriptional repressor required for mitotic repression of middle sporulation-specific genes
YDR311W	TFB1	X	X	X	X							X	X		X		Subunit of TFIIH and nucleotide excision repair factor 3 complexes, required for nucleotide excision repair, target for transcriptional activators
YDR312W	SSF2	X	X	X	X							X	X		X		Protein required for ribosomal large subunit maturation, functionally redundant with Ssf1p
YDR313C	PIB1	X	X	X	X							X	X		X		RING-type ubiquitin ligase of the endosomal and vacuolar membranes, binds phosphatidylinositol(3)-phosphate
YDR314C	RAD34	X	X	X	X							X	X		X		Protein involved in nucleotide excision repair (NER)
YDR315C	IPK1	X	X	X	X							X	X		X		Inositol 1,3,4,5,6-pentakisphosphate 2-kinase, nuclear protein required for synthesis of 1,2,3,4,5,6-hexakisphosphate (phytate), which is integral to cell function
YDR316W	OMS1	X	X	X	X							X	X		X		Protein integral to the mitochondrial membrane
YDR317W	HIM1	X	X	X	X							X	X		X		Protein of unknown function involved in DNA repair
YDR318W	MCM21	X	X	X	X							X	X		X		Protein involved in minichromosome maintenance
YDR319C	YDR319C	X	X	X	X							X	X		X		Putative protein of unknown function, identified as an ortholog of the highly conserved FIT family of proteins involved in triglyceride droplet biosynthesis
YDR320C	DAD4	X	X	X	X							X	X		X		Essential subunit of the Dam1 complex (aka DASH complex), couples kinetochores to the force produced by MT depolymerization thereby aiding in chromosome segregation
YDR320C-A	DAD4	X	X	X	X							X	X		X		none
YDR321W	ASP1	X	X	X	X							X	X		X		Cytosolic L-asparaginase, involved in asparagine catabolism
YDR322C	TIM11	X	X	X	X							X	X		X		Subunit e of mitochondrial F1F0-ATPase, which is a large, evolutionarily conserved enzyme complex required for ATP synthesis
YDR322C-A	TIM11	X	X	X	X							X	X		X		none
YDR322W	MRPL35	X	X	X	X							X	X		X		Mitochondrial ribosomal protein of the large subunit
YDR323C	PEP7	X	X	X	X							X	X		X		Multivalent adaptor protein that facilitates vesicle-mediated vacuolar protein sorting by ensuring high-fidelity vesicle docking and fusion, which are essential for targeting of vesicles to the endosome
YDR324C	UTP4	X	X	X	X							X	X		X		Subunit of U3-containing 90S preribosome and Small Subunit (SSU) processome complexes involved in production of 18S rRNA and assembly of small ribosomal subunit
YDR325W	YCG1	X	X	X	X							X	X		X		Subunit of the condensin complex
YDR326C	YSP2	X	X	X	X							X	X		X		Protein involved in programmed cell death
YDR328C	SKP1	X	X	X	X							X	X		X		Evolutionarily conserved kinetochore protein that is part of multiple protein complexes, including the SCF ubiquitin ligase complex, the CBF3 complex that binds centromeric DNA, and the RAVE complex that regulates assembly of the V-ATPase
YDR329C	PEX3	X	X	X	X							X	X		X		Peroxisomal membrane protein (PMP) required required for the proper localization and stability of PMPs
YDR330W	UBX5	X	X	X	X							X	X		X		UBX (ubiquitin regulatory X) domain-containing protein that interacts with Cdc48p
YDR331W	GPI8	X	X	X	X							X	X		X		ER membrane glycoprotein subunit of the glycosylphosphatidylinositol transamidase complex that adds glycosylphosphatidylinositol (GPI) anchors to newly synthesized proteins
YDR332W	IRC3	X	X	X	X							X	X		X		Putative RNA helicase of the DEAH/D-box family
YDR333C	YDR333C	X	X	X	X							X	X		X		Putative protein of unknown function
YDR334W	SWR1	X	X	X	X							X	X		X		Swi2/Snf2-related ATPase that is the structural component of the SWR1 complex, which exchanges histone variant H2AZ (Htz1p) for chromatin-bound histone H2A
YDR335W	MSN5	X	X	X	X							X	X		X		Karyopherin involved in nuclear import and export
YDR336W	YDR336W	X	X	X	X							X	X		X		Putative protein of unknown function
YDR337W	MRPS28	X	X	X	X							X	X		X		Mitochondrial ribosomal protein of the small subunit
YDR338C	YDR338C	X	X	X	X							X	X		X		Putative protein of unknown function
YDR339C	FCF1	X	X	X	X							X	X		X		Putative PINc domain nuclease required for early cleavages of 35S pre-rRNA and maturation of 18S rRNA
YDR341C	YDR341C	X	X	X	X							X	X		X		Arginyl-tRNA synthetase, proposed to be cytoplasmic but the authentic, non-tagged protein is detected in highly purified mitochondria in high-throughput studies
YDR342C	HXT7	X	X	X	X							X	X		X		High-affinity glucose transporter of the major facilitator superfamily, nearly identical to Hxt6p, expressed at high basal levels relative to other HXTs, expression repressed by high glucose levels
YDR343C	HXT6	X	X	X	X							X	X		X		High-affinity glucose transporter of the major facilitator superfamily, nearly identical to Hxt7p, expressed at high basal levels relative to other HXTs, repression of expression by high glucose requires SNF3
YDR345C	HXT3	X	X	X	X							X	X		X		Low affinity glucose transporter of the major facilitator superfamily, expression is induced in low or high glucose conditions
YDR346C	SVF1	X	X	X	X							X	X		X		Protein with a potential role in cell survival pathways, required for the diauxic growth shift
YDR347W	MRP1	X	X	X	X							X	X		X		Mitochondrial ribosomal protein of the small subunit
YDR348C	YDR348C	X	X	X	X							X	X		X		Protein of unknown function
YDR349C	YPS7	X	X	X	X							X	X		X		Putative GPI-anchored aspartic protease, located in the cytoplasm and endoplasmic reticulum
YDR350C	ATP22	X	X	X	X							X	X		X		Mitochondrial inner membrane protein required for assembly of the F0 sector of mitochondrial F1F0 ATP synthase, which is a large, evolutionarily conserved enzyme complex required for ATP synthesis
YDR351W	SBE2	X	X	X	X							X	X		X		Protein involved in the transport of cell wall components from the Golgi to the cell surface
YDR352W	YDR352W	X	X	X	X							X	X		X		Putative protein of unknown function
YDR353W	TRR1	X	X	X	X							X	X		X		Cytoplasmic thioredoxin reductase, key regulatory enzyme that determines the redox state of the thioredoxin system, which acts as a disulfide reductase system and protects cells against both oxidative and reductive stress
YDR354W	TRP4	X	X	X	X							X	X		X		Anthranilate phosphoribosyl transferase of the tryptophan biosynthetic pathway, catalyzes the phosphoribosylation of anthranilate, subject to the general control system of amino acid biosynthesis
YDR356W	SPC110	X	X	X	X							X	X		X		Inner plaque spindle pole body (SPB) component, ortholog of human kendrin
YDR357C	YDR357C	X	X	X	X							X	X		X		Protein of unknown function
YDR358W	GGA1	X	X	X	X							X	X		X		Golgi-localized protein with homology to gamma-adaptin, interacts with and regulates Arf1p and Arf2p in a GTP-dependent manner in order to facilitate traffic through the late Golgi
YDR359C	EAF1	X	X	X	X							X	X		X		Component of the NuA4 histone acetyltransferase complex
YDR361C	BCP1	X	X	X	X							X	X		X		Essential protein involved in nuclear export of Mss4p, which is a lipid kinase that generates phosphatidylinositol 4,5-biphosphate and plays a role in actin cytoskeleton organization and vesicular transport
YDR362C	TFC6	X	X	X	X							X	X		X		One of six subunits of RNA polymerase III transcription initiation factor complex (TFIIIC)
YDR363W	ESC2	X	X	X	X							X	X		X		Protein involved in silencing
YDR363W-A	SEM1	X	X	X	X							X	X		X		none
YDR364C	CDC40	X	X	X	X							X	X		X		Pre-mRNA splicing factor, important for catalytic step II of pre-mRNA splicing and plays a role in cell cycle progression
YDR365C	ESF1	X	X	X	X							X	X		X		Nucleolar protein involved in pre-rRNA processing
YDR365W	YDR365W-A	X	X	X	X							X	X		X		Retrotransposon TYA Gag gene co-transcribed with TYB Pol
YDR366C	YDR366C	X	X	X	X							X	X		X		Putative protein of unknown function
YDR367W	KEI1	X	X	X	X							X	X		X		Component of inositol phosphorylceramide (IPC) synthase
YDR368W	YPR1	X	X	X	X							X	X		X		NADPH-dependent aldo-keto reductase, reduces multiple substrates including 2-methylbutyraldehyde and D,L-glyceraldehyde, expression is induced by osmotic and oxidative stress
YDR369C	XRS2	X	X	X	X							X	X		X		Protein required for DNA repair
YDR370C	YDR370C	X	X	X	X							X	X		X		Putative protein of unknown function
YDR371W	CTS2	X	X	X	X							X	X		X		Protein similar to Ashbya gossypii sporulation-specific chitinase
YDR372C	VPS74	X	X	X	X							X	X		X		Protein required for Golgi localization of glycosyltransferases
YDR373W	FRQ1	X	X	X	X							X	X		X		N-myristoylated calcium-binding protein that may have a role in intracellular signaling through its regulation of the phosphatidylinositol 4-kinase Pik1p
YDR374C	YDR374C	X	X	X	X							X	X		X		Putative protein of unknown function
YDR374W	YDR374W-A	X	X	X	X							X	X		X		Putative protein of unknown function
YDR374W-A	YDR374W-A	X	X	X	X							X	X		X		none
YDR375C	BCS1	X	X	X	X							X	X		X		Protein of the mitochondrial inner membrane that functions as an ATP-dependent chaperone, required for the incorporation of the Rip1p and Qcr10p subunits into the cytochrome bc(1) complex
YDR376W	ARH1	X	X	X	X							X	X		X		Oxidoreductase of the mitochondrial inner membrane, involved in cytoplasmic and mitochondrial iron homeostasis and required for activity of Fe-S cluster-containing enzymes
YDR377W	ATP17	X	X	X	X							X	X		X		Subunit f of the F0 sector of mitochondrial F1F0 ATP synthase, which is a large, evolutionarily conserved enzyme complex required for ATP synthesis
YDR378C	LSM6	X	X	X	X							X	X		X		Lsm (Like Sm) protein
YDR379C	YDR379C-A	X	X	X	X							X	X		X		Putative protein of unknown function
YDR379C-A	YDR379C-A	X	X	X	X							X	X		X		none
YDR379W	RGA2	X	X	X	X							X	X		X		GTPase-activating protein for the polarity-establishment protein Cdc42p
YDR380W	ARO10	X	X	X	X							X	X		X		Phenylpyruvate decarboxylase, catalyzes decarboxylation of phenylpyruvate to phenylacetaldehyde, which is the first specific step in the Ehrlich pathway
YDR381C	YDR381C-A	X	X	X	X							X	X		X		Protein of unknown function, localized to the mitochondrial outer membrane
YDR381C-A	YDR381C-A	X	X	X	X							X	X		X		none
YDR381W	YRA1	X	X	X	X							X	X		X		Nuclear protein that binds to RNA and to Mex67p, required for export of poly(A)+ mRNA from the nucleus
YDR382W	RPP2B	X	X	X	X							X	X		X		Ribosomal protein P2 beta, a component of the ribosomal stalk, which is involved in the interaction between translational elongation factors and the ribosome
YDR383C	NKP1	X	X	X	X							X	X		X		Non-essential kinetochore protein, subunit of the Ctf19 central kinetochore complex (Ctf19p-Mcm21p-Okp1p-Mcm22p-Mcm16p-Ctf3p-Chl4p-Mcm19p-Nkp1p-Nkp2p-Ame1p-Mtw1p)
YDR384C	ATO3	X	X	X	X							X	X		X		Plasma membrane protein, regulation pattern suggests a possible role in export of ammonia from the cell
YDR385W	EFT2	X	X	X	X							X	X		X		Elongation factor 2 (EF-2), also encoded by EFT1
YDR386W	MUS81	X	X	X	X							X	X		X		Subunit of the structure-specific Mms4p-Mus81p endonuclease that cleaves branched DNA
YDR387C	YDR387C	X	X	X	X							X	X		X		Putative transporter, member of the sugar porter family
YDR388W	RVS167	X	X	X	X							X	X		X		Actin-associated protein, interacts with Rvs161p to regulate actin cytoskeleton, endocytosis, and viability following starvation or osmotic stress
YDR389W	SAC7	X	X	X	X							X	X		X		GTPase activating protein (GAP) for Rho1p, involved in signaling to the actin cytoskeleton, null mutations suppress tor2 mutations and temperature sensitive mutations in actin
YDR390C	UBA2	X	X	X	X							X	X		X		Nuclear protein that acts as a heterodimer with Aos1p to activate Smt3p (SUMO) before its conjugation to proteins (sumoylation), which may play a role in protein targeting
YDR391C	YDR391C	X	X	X	X							X	X		X		Putative protein of unknown function, possibly involved in zinc homeostasis
YDR392W	SPT3	X	X	X	X							X	X		X		Subunit of the SAGA and SAGA-like transcriptional regulatory complexes, interacts with Spt15p to activate transcription of some RNA polymerase II-dependent genes, also functions to inhibit transcription at some promoters
YDR393W	SHE9	X	X	X	X							X	X		X		Mitochondrial inner membrane protein required for normal mitochondrial morphology, may be involved in fission of the inner membrane
YDR394W	RPT3	X	X	X	X							X	X		X		One of six ATPases of the 19S regulatory particle of the 26S proteasome involved in the degradation of ubiquitinated substrates
YDR395W	SXM1	X	X	X	X							X	X		X		Nuclear transport factor (karyopherin) involved in protein transport between the cytoplasm and nucleoplasm
YDR397C	NCB2	X	X	X	X							X	X		X		Subunit of a heterodimeric NC2 transcription regulator complex with Bur6p
YDR398W	UTP5	X	X	X	X							X	X		X		Subunit of U3-containing Small Subunit (SSU) processome complex involved in production of 18S rRNA and assembly of small ribosomal subunit
YDR399W	HPT1	X	X	X	X							X	X		X		Dimeric hypoxanthine-guanine phosphoribosyltransferase, catalyzes the formation of both inosine monophosphate and guanosine monophosphate
YDR400W	URH1	X	X	X	X							X	X		X		Uridine nucleosidase (uridine-cytidine N-ribohydrolase), cleaves N-glycosidic bonds in nucleosides
YDR402C	DIT2	X	X	X	X							X	X		X		N-formyltyrosine oxidase, sporulation-specific microsomal enzyme involved in the production of N,N-bisformyl dityrosine required for spore wall maturation, homologous to cytochrome P-450s
YDR403W	DIT1	X	X	X	X							X	X		X		Sporulation-specific enzyme required for spore wall maturation, involved in the production of a soluble LL-dityrosine-containing precursor of the spore wall
YDR404C	RPB7	X	X	X	X							X	X		X		RNA polymerase II subunit B16
YDR405W	MRP20	X	X	X	X							X	X		X		Mitochondrial ribosomal protein of the large subunit
YDR406W	PDR15	X	X	X	X							X	X		X		Plasma membrane ATP binding cassette (ABC) transporter, multidrug transporter and general stress response factor implicated in cellular detoxification
YDR407C	TRS120	X	X	X	X							X	X		X		One of 10 subunits of the transport protein particle (TRAPP) complex of the cis-Golgi which mediates vesicle docking and fusion
YDR408C	ADE8	X	X	X	X							X	X		X		Phosphoribosyl-glycinamide transformylase, catalyzes a step in the 'de novo' purine nucleotide biosynthetic pathway
YDR409W	SIZ1	X	X	X	X							X	X		X		SUMO/Smt3 ligase that promotes the attachment of sumo (Smt3p
YDR410C	STE14	X	X	X	X							X	X		X		Farnesyl cysteine-carboxyl methyltransferase, mediates the carboxyl methylation step during C-terminal CAAX motif processing of a-factor and RAS proteins in the endoplasmic reticulum, localizes to the ER membrane
YDR411C	DFM1	X	X	X	X							X	X		X		ER localized derlin-like family member involved in ER stress and homeostasis
YDR412W	RRP17	X	X	X	X							X	X		X		Component of the pre-60S pre-ribosomal particle
YDR414C	ERD1	X	X	X	X							X	X		X		Predicted membrane protein required for the retention of lumenal endoplasmic reticulum proteins
YDR415C	YDR415C	X	X	X	X							X	X		X		Putative protein of unknown function
YDR416W	SYF1	X	X	X	X							X	X		X		Member of the NineTeen Complex (NTC) that contains Prp19p and stabilizes U6 snRNA in catalytic forms of the spliceosome containing U2, U5, and U6 snRNAs
YDR418W	RPL12B	X	X	X	X							X	X		X		Protein component of the large (60S) ribosomal subunit, nearly identical to Rpl12Ap
YDR419W	RAD30	X	X	X	X							X	X		X		DNA polymerase eta, involved in the predominantly error-free bypass replication of DNA lesions, catalyzes the efficient and accurate synthesis of DNA opposite cyclobutane pyrimidine dimers
YDR420W	HKR1	X	X	X	X							X	X		X		Mucin family member that functions as an osmosensor in the Sho1p-mediated HOG pathway with Msb2p
YDR421W	ARO80	X	X	X	X							X	X		X		Zinc finger transcriptional activator of the Zn2Cys6 family
YDR422C	SIP1	X	X	X	X							X	X		X		Alternate beta-subunit of the Snf1p kinase complex, may confer substrate specificity
YDR423C	CAD1	X	X	X	X							X	X		X		AP-1-like basic leucine zipper (bZIP) transcriptional activator involved in stress responses, iron metabolism, and pleiotropic drug resistance
YDR424C	DYN2	X	X	X	X							X	X		X		Cytoplasmic light chain dynein, microtubule motor protein
YDR425W	SNX41	X	X	X	X							X	X		X		Sorting nexin, involved in the retrieval of late-Golgi SNAREs from the post-Golgi endosome to the trans-Golgi network
YDR427W	RPN9	X	X	X	X							X	X		X		Non-ATPase regulatory subunit of the 26S proteasome, has similarity to putative proteasomal subunits in other species
YDR428C	BNA7	X	X	X	X							X	X		X		Formylkynurenine formamidase, involved in the de novo biosynthesis of NAD from tryptophan via kynurenine
YDR429C	TIF35	X	X	X	X							X	X		X		eIF3g subunit of the core complex of translation initiation factor 3 (eIF3), which is essential for translation
YDR430C	CYM1	X	X	X	X							X	X		X		Lysine-specific metalloprotease of the mitochondrial intermembrane space, member of the pitrilysin family
YDR432W	NPL3	X	X	X	X							X	X		X		RNA-binding protein that promotes elongation, regulates termination, and carries poly(A) mRNA from nucleus to cytoplasm
YDR434W	GPI17	X	X	X	X							X	X		X		Transmembrane protein subunit of the glycosylphosphatidylinositol transamidase complex that adds GPIs to newly synthesized proteins
YDR435C	PPM1	X	X	X	X							X	X		X		Carboxyl methyltransferase, methylates the C terminus of the protein phosphatase 2A catalytic subunit (Pph21p or Pph22p), which is important for complex formation with regulatory subunits
YDR436W	PPZ2	X	X	X	X							X	X		X		Serine/threonine protein phosphatase Z, isoform of Ppz1p
YDR437W	GPI19	X	X	X	X							X	X		X		Subunit of GPI-GlcNAc transferase involved in synthesis of N-acetylglucosaminyl phosphatidylinositol (GlcNAc-PI), which is the first intermediate in glycosylphosphatidylinositol (GPI) anchor synthesis, shares similarity with mammalian PIG-P
YDR438W	THI74	X	X	X	X							X	X		X		Mitochondrial transporter repressible by thiamine
YDR439W	LRS4	X	X	X	X							X	X		X		Nucleolar protein that forms a complex with Csm1p, and then Mam1p at kinetochores during meiosis I to mediate accurate homolog segregation
YDR440W	DOT1	X	X	X	X							X	X		X		Nucleosomal histone H3-Lys79 methylase
YDR441C	APT2	X	X	X	X							X	X		X		Apparent pseudogene, not transcribed or translated under normal conditions
YDR443C	SSN2	X	X	X	X							X	X		X		Subunit of the RNA polymerase II mediator complex
YDR444W	YDR444W	X	X	X	X							X	X		X		Putative protein of unknown function
YDR446W	ECM11	X	X	X	X							X	X		X		Non-essential protein apparently involved in meiosis, GFP fusion protein is present in discrete clusters in the nucleus throughout mitosis
YDR447C	RPS17B	X	X	X	X							X	X		X		Ribosomal protein 51 (rp51) of the small (40s) subunit
YDR448W	ADA2	X	X	X	X							X	X		X		Transcription coactivator, component of the ADA and SAGA transcriptional adaptor/HAT (histone acetyltransferase) complexes
YDR449C	UTP6	X	X	X	X							X	X		X		Nucleolar protein, component of the small subunit (SSU) processome containing the U3 snoRNA that is involved in processing of pre-18S rRNA
YDR450W	RPS18A	X	X	X	X							X	X		X		Protein component of the small (40S) ribosomal subunit
YDR451C	YHP1	X	X	X	X							X	X		X		One of two homeobox transcriptional repressors (see also Yox1p), that bind to Mcm1p and to early cell cycle box (ECB) elements of cell cycle regulated genes, thereby restricting ECB-mediated transcription to the M/G1 interval
YDR452W	PPN1	X	X	X	X							X	X		X		Vacuolar endopolyphosphatase with a role in phosphate metabolism
YDR453C	TSA2	X	X	X	X							X	X		X		Stress inducible cytoplasmic thioredoxin peroxidase
YDR454C	GUK1	X	X	X	X							X	X		X		Guanylate kinase, converts GMP to GDP
YDR456W	NHX1	X	X	X	X							X	X		X		Endosomal Na+/H+ exchanger, required for intracellular sequestration of Na+
YDR457W	TOM1	X	X	X	X							X	X		X		E3 ubiquitin ligase of the hect-domain class
YDR458C	HEH2	X	X	X	X							X	X		X		Inner nuclear membrane (INM) protein
YDR459C	PFA5	X	X	X	X							X	X		X		Palmitoyltransferase with autoacylation activity
YDR460W	TFB3	X	X	X	X							X	X		X		Subunit of TFIIH and nucleotide excision repair factor 3 complexes, involved in transcription initiation, required for nucleotide excision repair
YDR461C	YDR461C-A	X	X	X	X							X	X		X		Putative protein of unknown function
YDR461C-A	YDR461C-A	X	X	X	X							X	X		X		none
YDR461W	MFA1	X	X	X	X							X	X		X		Mating pheromone a-factor, made by a cells
YDR462W	MRPL28	X	X	X	X							X	X		X		Mitochondrial ribosomal protein of the large subunit
YDR463W	STP1	X	X	X	X							X	X		X		Transcription factor, undergoes proteolytic processing by SPS (Ssy1p-Ptr3p-Ssy5p)-sensor component Ssy5p in response to extracellular amino acids
YDR464W	SPP41	X	X	X	X							X	X		X		Protein involved in negative regulation of expression of spliceosome components PRP4 and PRP3
YDR465C	RMT2	X	X	X	X							X	X		X		Arginine methyltransferase
YDR466W	PKH3	X	X	X	X							X	X		X		Protein kinase with similarity to mammalian phosphoinositide-dependent kinase 1 (PDK1) and yeast Pkh1p and Pkh2p, two redundant upstream activators of Pkc1p
YDR468C	TLG1	X	X	X	X							X	X		X		Essential t-SNARE that forms a complex with Tlg2p and Vti1p and mediates fusion of endosome-derived vesicles with the late Golgi
YDR469W	SDC1	X	X	X	X							X	X		X		Subunit of the COMPASS (Set1C) complex, which methylates histone H3 on lysine 4 and is required in transcriptional silencing near telomeres
YDR470C	UGO1	X	X	X	X							X	X		X		Protein of unknown function
YDR471W	RPL27B	X	X	X	X							X	X		X		Protein component of the large (60S) ribosomal subunit, nearly identical to Rpl27Ap and has similarity to rat L27 ribosomal protein
YDR472W	TRS31	X	X	X	X							X	X		X		One of 10 subunits of the transport protein particle (TRAPP) complex of the cis-Golgi which mediates vesicle docking and fusion
YDR473C	PRP3	X	X	X	X							X	X		X		Splicing factor, component of the U4/U6-U5 snRNP complex
YDR475C	JIP4	X	X	X	X							X	X		X		Protein of unknown function
YDR476C	YDR476C	X	X	X	X							X	X		X		Putative protein of unknown function
YDR477W	SNF1	X	X	X	X							X	X		X		AMP-activated serine/threonine protein kinase found in a complex containing Snf4p and members of the Sip1p/Sip2p/Gal83p family
YDR478W	SNM1	X	X	X	X							X	X		X		Subunit of RNase MRP, which cleaves pre-rRNA and has a role in cell cycle-regulated degradation of daughter cell-specific mRNAs
YDR479C	PEX29	X	X	X	X							X	X		X		Peroxisomal integral membrane peroxin, involved in the regulation of peroxisomal size, number and distribution
YDR480W	DIG2	X	X	X	X							X	X		X		Regulatory protein of unknown function, pheromone-inducible, involved in the regulation of mating-specific genes and the invasive growth pathway, required for MAP-kinase imposed repression, inhibits pheromone-responsive transcription
YDR481C	PHO8	X	X	X	X							X	X		X		Repressible alkaline phosphatase, a glycoprotein localized to the vacuole
YDR482C	CWC21	X	X	X	X							X	X		X		Component of a complex containing Cef1p, putatively involved in pre-mRNA splicing
YDR483W	KRE2	X	X	X	X							X	X		X		Alpha1,2-mannosyltransferase of the Golgi involved in protein mannosylation
YDR484W	VPS52	X	X	X	X							X	X		X		Component of the GARP (Golgi-associated retrograde protein) complex, Vps51p-Vps52p-Vps53p-Vps54p, which is required for the recycling of proteins from endosomes to the late Golgi
YDR485C	VPS72	X	X	X	X							X	X		X		Htz1p-binding component of the SWR1 complex, which exchanges histone variant H2AZ (Htz1p) for chromatin-bound histone H2A
YDR486C	VPS60	X	X	X	X							X	X		X		Cytoplasmic and vacuolar membrane protein involved in late endosome to vacuole transport
YDR487C	RIB3	X	X	X	X							X	X		X		3,4-dihydroxy-2-butanone-4-phosphate synthase (DHBP synthase), required for riboflavin biosynthesis from ribulose-5-phosphate, also has an unrelated function in mitochondrial respiration
YDR488C	PAC11	X	X	X	X							X	X		X		Dynein intermediate chain, acts in the cytoplasmic dynein pathway, forms cortical cytoplasmic microtubule capture site with Num1p
YDR489W	SLD5	X	X	X	X							X	X		X		Subunit of the GINS complex (Sld5p, Psf1p, Psf2p, Psf3p), which is localized to DNA replication origins and implicated in assembly of the DNA replication machinery
YDR490C	PKH1	X	X	X	X							X	X		X		Serine/threonine protein kinase involved in sphingolipid-mediated signaling pathway that controls endocytosis
YDR492W	IZH1	X	X	X	X							X	X		X		Membrane protein involved in zinc ion homeostasis, member of the four-protein IZH family
YDR493W	AIM8	X	X	X	X							X	X		X		Protein of unknown function
YDR494W	RSM28	X	X	X	X							X	X		X		Mitochondrial ribosomal protein of the small subunit
YDR495C	VPS3	X	X	X	X							X	X		X		Component of CORVET tethering complex
YDR496C	PUF6	X	X	X	X							X	X		X		Pumilio-homology domain protein that binds ASH1 mRNA at PUF consensus sequences in the 3' UTR and represses its translation, resulting in proper asymmetric localization of ASH1 mRNA
YDR497C	ITR1	X	X	X	X							X	X		X		Myo-inositol transporter with strong similarity to the minor myo-inositol transporter Itr2p, member of the sugar transporter superfamily
YDR498C	SEC20	X	X	X	X							X	X		X		Membrane glycoprotein v-SNARE involved in retrograde transport from the Golgi to the ER
YDR499W	LCD1	X	X	X	X							X	X		X		Essential protein required for the DNA integrity checkpoint pathways
YDR500C	RPL37B	X	X	X	X							X	X		X		Protein component of the large (60S) ribosomal subunit, has similarity to Rpl37Ap and to rat L37 ribosomal protein
YDR501W	PLM2	X	X	X	X							X	X		X		Forkhead Associated domain containing protein and putative transcription factor found associated with chromatin
YDR502C	SAM2	X	X	X	X							X	X		X		S-adenosylmethionine synthetase, catalyzes transfer of the adenosyl group of ATP to the sulfur atom of methionine
YDR503C	LPP1	X	X	X	X							X	X		X		Lipid phosphate phosphatase, catalyzes Mg(2+)-independent dephosphorylation of phosphatidic acid (PA), lysophosphatidic acid, and diacylglycerol pyrophosphate
YDR504C	SPG3	X	X	X	X							X	X		X		Protein required for survival at high temperature during stationary phase
YDR505C	PSP1	X	X	X	X							X	X		X		Asn and gln rich protein of unknown function
YDR506C	YDR506C	X	X	X	X							X	X		X		Possible membrane-localized protein
YDR507C	GIN4	X	X	X	X							X	X		X		Protein kinase involved in bud growth and assembly of the septin ring, proposed to have kinase-dependent and kinase-independent activities
YDR508C	GNP1	X	X	X	X							X	X		X		High-affinity glutamine permease, also transports Leu, Ser, Thr, Cys, Met and Asn
YDR510W	SMT3	X	X	X	X							X	X		X		Ubiquitin-like protein of the SUMO family, conjugated to lysine residues of target proteins
YDR511W	ACN9	X	X	X	X							X	X		X		Protein of the mitochondrial intermembrane space, required for acetate utilization and gluconeogenesis
YDR512C	EMI1	X	X	X	X							X	X		X		Non-essential protein required for transcriptional induction of the early meiotic-specific transcription factor IME1, also required for sporulation
YDR513W	GRX2	X	X	X	X							X	X		X		Cytoplasmic glutaredoxin, thioltransferase, glutathione-dependent disulfide oxidoreductase involved in maintaining redox state of target proteins, also exhibits glutathione peroxidase activity, expression induced in response to stress
YDR514C	YDR514C	X	X	X	X							X	X		X		Putative protein of unknown function
YDR515W	SLF1	X	X	X	X							X	X		X		RNA binding protein that associates with polysomes
YDR516C	EMI2	X	X	X	X							X	X		X		Non-essential protein of unknown function required for transcriptional induction of the early meiotic-specific transcription factor IME1
YDR517W	GRH1	X	X	X	X							X	X		X		Acetylated, cis-golgi localized protein involved in ER to Golgi transport
YDR518W	EUG1	X	X	X	X							X	X		X		Protein disulfide isomerase of the endoplasmic reticulum lumen, function overlaps with that of Pdi1p
YDR519W	FPR2	X	X	X	X							X	X		X		Membrane-bound peptidyl-prolyl cis-trans isomerase (PPIase), binds to the drugs FK506 and rapamycin
YDR520C	URC2	X	X	X	X							X	X		X		Putative Zn(II)2Cys6 motif containing transcription factor
YDR522C	SPS2	X	X	X	X							X	X		X		Protein expressed during sporulation, redundant with Sps22p for organization of the beta-glucan layer of the spore wall
YDR523C	SPS1	X	X	X	X							X	X		X		Putative protein serine/threonine kinase expressed at the end of meiosis and localized to the prospore membrane, required for correct localization of enzymes involved in spore wall synthesis
YDR524C	AGE1	X	X	X	X							X	X		X		ADP-ribosylation factor (ARF) GTPase activating protein (GAP) effector, involved in the secretory and endocytic pathways
YDR524C-B	YDR524C-B	X	X	X	X							X	X		X		none
YDR524W	YDR524W-C	X	X	X	X							X	X		X		Putative protein of unknown function
YDR524W-C	YDR524W-C	X	X	X	X							X	X		X		none
YDR525W	SNA2	X	X	X	X							X	X		X		Protein of unknown function, has similarity to Pmp3p, which is involved in cation transport
YDR525W-A	SNA2	X	X	X	X							X	X		X		none
YDR527W	RBA50	X	X	X	X							X	X		X		Protein involved in transcription
YDR528W	HLR1	X	X	X	X							X	X		X		Protein involved in regulation of cell wall composition and integrity and response to osmotic stress
YDR529C	QCR7	X	X	X	X							X	X		X		Subunit 7 of the ubiquinol cytochrome-c reductase complex, which is a component of the mitochondrial inner membrane electron transport chain
YDR530C	APA2	X	X	X	X							X	X		X		Diadenosine 5',5''-P1,P4-tetraphosphate phosphorylase II (AP4A phosphorylase), involved in catabolism of bis(5'-nucleosidyl) tetraphosphates
YDR531W	CAB1	X	X	X	X							X	X		X		Pantothenate kinase (ATP:D-pantothenate 4'-phosphotransferase, EC 2.7.1.33)
YDR532C	YDR532C	X	X	X	X							X	X		X		Protein of unknown function that localizes to the nuclear side of the spindle pole body and along short spindles
YDR533C	HSP31	X	X	X	X							X	X		X		Possible chaperone and cysteine protease with similarity to E. coli Hsp31
YDR534C	FIT1	X	X	X	X							X	X		X		Mannoprotein that is incorporated into the cell wall via a glycosylphosphatidylinositol (GPI) anchor, involved in the retention of siderophore-iron in the cell wall
YDR536W	STL1	X	X	X	X							X	X		X		Glycerol proton symporter of the plasma membrane, subject to glucose-induced inactivation, strongly but transiently induced when cells are subjected to osmotic shock
YDR538W	PAD1	X	X	X	X							X	X		X		Phenylacrylic acid decarboxylase, confers resistance to cinnamic acid, decarboxylates aromatic carboxylic acids to the corresponding vinyl derivatives
YDR539W	YDR539W	X	X	X	X							X	X		X		Putative protein of unknown function
YDR540C	IRC4	X	X	X	X							X	X		X		Putative protein of unknown function
YDR541C	YDR541C	X	X	X	X							X	X		X		Putative dihydrokaempferol 4-reductase
YDR542W	PAU10	X	X	X	X							X	X		X		Protein of unknown function, member of the seripauperin multigene family encoded mainly in subtelomeric regions
YEL001C	IRC22	X	X	X		X	X	X	X	X		X	X	X	X	X	Putative protein of unknown function
YEL002C	WBP1	X	X	X		X	X	X	X	X		X	X	X	X	X	Beta subunit of the oligosaccharyl transferase (OST) glycoprotein complex
YEL003W	GIM4	X	X	X		X	X	X	X	X		X	X	X	X	X	Subunit of the heterohexameric cochaperone prefoldin complex which binds specifically to cytosolic chaperonin and transfers target proteins to it
YEL004W	YEA4	X	X	X		X	X	X	X	X		X	X	X	X	X	Uridine diphosphate-N-acetylglucosamine (UDP-GlcNAc) transporter required for cell wall chitin synthesis
YEL005C	VAB2	X	X	X		X	X	X	X	X		X	X	X	X	X	Protein with a potential role in vacuolar function, as suggested by its ability to bind Vac8p
YEL006W	YEA6	X	X	X		X	X	X	X	X		X	X	X	X	X	Putative mitochondrial NAD+ transporter, member of the mitochondrial carrier subfamily (see also YIA6)
YEL007W	YEL007W	X	X	X		X	X	X	X	X		X	X	X	X	X	Putative protein with sequence similarity to S. pombe gti1+ (gluconate transport inducer 1)
YEL009C	GCN4	X	X	X		X	X	X	X	X		X	X	X	X	X	Basic leucine zipper (bZIP) transcriptional activator of amino acid biosynthetic genes in response to amino acid starvation
YEL011W	GLC3	X	X	X		X	X	X	X	X		X	X	X	X	X	Glycogen branching enzyme, involved in glycogen accumulation
YEL012W	UBC8	X	X	X		X	X	X	X	X		X	X	X	X	X	Ubiquitin-conjugating enzyme that negatively regulates gluconeogenesis by mediating the glucose-induced ubiquitination of fructose-1,6-bisphosphatase (FBPase)
YEL013W	VAC8	X	X	X		X	X	X	X	X		X	X	X	X	X	Phosphorylated and palmitoylated vacuolar membrane protein that interacts with Atg13p, required for the cytoplasm-to-vacuole targeting (Cvt) pathway
YEL015W	EDC3	X	X	X		X	X	X	X	X		X	X	X	X	X	Non-essential conserved protein of unknown function, plays a role in mRNA decapping by specifically affecting the function of the decapping enzyme Dcp1p
YEL016C	NPP2	X	X	X		X	X	X	X	X		X	X	X	X	X	Nucleotide pyrophosphatase/phosphodiesterase family member
YEL017C	PMP2	X	X	X		X	X	X	X	X		X	X	X	X	X	Proteolipid associated with plasma membrane H(+)-ATPase (Pma1p)
YEL017C-A	PMP2	X	X	X		X	X	X	X	X		X	X	X	X	X	none
YEL017W	GTT3	X	X	X		X	X	X	X	X		X	X	X	X	X	Protein of unknown function with a possible role in glutathione metabolism, as suggested by computational analysis of large-scale protein-protein interaction data
YEL018W	EAF5	X	X	X		X	X	X	X	X		X	X	X	X	X	Esa1p-associated factor, non-essential subunit of the NuA4 acetyltransferase complex
YEL019C	MMS21	X	X	X		X	X	X	X	X		X	X	X	X		SUMO ligase involved in chromosomal organization and DNA repair
YEL020C	YEL020C	X	X	X		X	X	X	X	X		X	X	X	X		Hypothetical protein with low sequence identity to Pdc1p
YEL020W	TIM9	X	X	X		X	X	X	X	X		X	X	X	X		Essential protein of the mitochondrial intermembrane space, forms a complex with Tim10p (TIM10 complex) that delivers hydrophobic proteins to the TIM22 complex for insertion into the inner membrane
YEL020W-A	TIM9	X	X	X		X	X	X	X	X		X	X	X	X		none
YEL021W	URA3	X	X	X		X	X	X	X	X		X	X	X	X		Orotidine-5'-phosphate (OMP) decarboxylase, catalyzes the sixth enzymatic step in the de novo biosynthesis of pyrimidines, converting OMP into uridine monophosphate (UMP)
YEL022W	GEA2	X	X	X		X	X	X	X	X		X	X	X	X		Guanine nucleotide exchange factor for ADP ribosylation factors (ARFs), involved in vesicular transport between the Golgi and ER, Golgi organization, and actin cytoskeleton organization
YEL023C	YEL023C	X	X	X		X	X	X	X	X		X	X	X	X		Putative protein of unknown function
YEL024W	RIP1	X	X	X		X	X	X	X	X		X	X	X	X		Ubiquinol-cytochrome-c reductase, a Rieske iron-sulfur protein of the mitochondrial cytochrome bc1 complex
YEL025C	YEL025C	X	X	X		X	X	X	X	X		X	X	X	X		Putative protein of unknown function
YEL026W	SNU13	X	X	X		X	X	X	X	X		X	X	X	X		RNA binding protein, part of U3 snoRNP involved in rRNA processing, part of U4/U6-U5 tri-snRNP involved in mRNA splicing, similar to human 15.5K protein
YEL027W	CUP5	X	X	X		X	X	X	X	X		X	X	X	X		Proteolipid subunit of the vacuolar H(+)-ATPase V0 sector (subunit c
YEL029C	BUD16	X	X	X		X	X	X	X	X		X	X	X	X		Putative pyridoxal kinase, a key enzyme involved in pyridoxal 5'-phosphate synthesis, the active form of vitamin B6
YEL030W	ECM10	X	X	X		X	X	X	X	X		X	X	X	X		Heat shock protein of the Hsp70 family, localized in mitochondrial nucleoids, plays a role in protein translocation, interacts with Mge1p in an ATP-dependent manner
YEL031W	SPF1	X	X	X		X	X	X	X	X		X	X	X	X		P-type ATPase, ion transporter of the ER membrane involved in ER function and Ca2+ homeostasis
YEL032W	MCM3	X	X	X		X	X	X	X	X		X	X	X	X		Protein involved in DNA replication
YEL033W	MTC7	X	X	X		X	X	X	X	X		X	X	X	X		Predicted metabolic role based on network analysis derived from ChIP experiments, a large-scale deletion study and localization of transcription factor binding sites
YEL034W	HYP2	X	X	X		X	X	X	X	X		X	X	X	X		Translation elongation factor eIF-5A, previously thought to function in translation initiation
YEL035C	UTR5	X	X	X		X	X	X	X	X		X	X	X	X		Protein of unknown function
YEL036C	ANP1	X	X	X		X	X	X	X	X		X	X	X	X		Subunit of the alpha-1,6 mannosyltransferase complex
YEL037C	RAD23	X	X	X		X	X	X	X	X		X	X	X	X		Protein with ubiquitin-like N terminus, recognizes and binds damaged DNA (with Rad4p) during nucleotide excision repair
YEL038W	UTR4	X	X	X		X	X	X	X	X		X	X	X	X		Protein with sequence similarity to 2,3-diketo-5-methylthiopentyl-1-phosphate enolase-phosphatases, involved in methionine salvage
YEL039C	CYC7	X	X	X		X	X	X	X	X		X	X	X	X		Cytochrome c isoform 2, expressed under hypoxic conditions
YEL040W	UTR2	X	X	X		X	X	X	X	X		X	X	X	X		Chitin transglycosylase that functions in the transfer of chitin to beta(1-6) and beta(1-3) glucans in the cell wall
YEL041W	YEF1	X	X	X		X	X	X	X	X		X	X	X	X		ATP-NADH kinase
YEL042W	GDA1	X	X	X		X	X	X	X	X		X	X	X	X		Guanosine diphosphatase located in the Golgi, involved in the transport of GDP-mannose into the Golgi lumen by converting GDP to GMP after mannose is transferred its substrate
YEL043W	YEL043W	X	X	X		X	X	X	X	X		X	X	X	X		Predicted cytoskeleton protein involved in intracellular signalling based on quantitative analysis of protein-protein interaction maps
YEL044W	IES6	X	X	X		X	X	X	X	X		X	X	X	X		Protein that associates with the INO80 chromatin remodeling complex under low-salt conditions
YEL046C	GLY1	X	X	X		X	X	X	X	X		X	X	X	X		Threonine aldolase, catalyzes the cleavage of L-allo-threonine and L-threonine to glycine
YEL047C	YEL047C	X	X	X		X	X	X	X	X		X	X	X	X		Soluble fumarate reductase, required with isoenzyme Osm1p for anaerobic growth
YEL048C	TCA17	X	X	X		X	X	X	X	X		X	X	X	X		Protein that interacts with subunits of the TRAPP complex and may play a role its assembly or stability
YEL049W	PAU2	X	X	X		X	X	X	X	X		X	X	X	X		Member of the seripauperin multigene family encoded mainly in subtelomeric regions, active during alcoholic fermentation, regulated by anaerobiosis, negatively regulated by oxygen, repressed by heme
YEL050C	RML2	X	X	X		X	X	X	X	X		X	X	X	X		Mitochondrial ribosomal protein of the large subunit, has similarity to E. coli L2 ribosomal protein
YEL051W	VMA8	X	X	X		X	X	X	X	X		X	X	X	X		Subunit D of the eight-subunit V1 peripheral membrane domain of the vacuolar H+-ATPase (V-ATPase), an electrogenic proton pump found throughout the endomembrane system
YEL052W	AFG1	X	X	X		X	X	X	X	X		X	X	X	X		Conserved protein that may act as a chaperone in the degradation of misfolded or unassembled cytochrome c oxidase subunits
YEL053C	MAK10	X	X	X		X	X	X	X	X		X	X	X	X		Non-catalytic subunit of N-terminal acetyltransferase of the NatC type, required for replication of dsRNA virus
YEL054C	RPL12A	X	X	X		X	X	X	X	X		X	X	X	X		Protein component of the large (60S) ribosomal subunit, nearly identical to Rpl12Bp
YEL055C	POL5	X	X	X		X	X	X	X	X		X	X	X	X		DNA Polymerase phi
YEL056W	HAT2	X	X	X		X	X	X	X	X		X	X	X	X		Subunit of the Hat1p-Hat2p histone acetyltransferase complex
YEL057C	YEL057C	X	X	X		X	X	X	X	X		X	X	X	X		Protein of unknown function involved in telomere maintenance
YEL058W	PCM1	X	X	X		X	X	X	X	X		X	X	X	X		Essential N-acetylglucosamine-phosphate mutase
YEL059C	SOM1	X	X	X		X	X	X	X	X		X	X	X	X		Subunit of the mitochondrial inner membrane peptidase, which is required for maturation of mitochondrial proteins of the intermembrane space
YEL059C-A	SOM1	X	X	X		X	X	X	X	X		X	X	X	X		none
YEL060C	PRB1	X	X	X		X	X	X	X	X		X	X	X	X		Vacuolar proteinase B (yscB), a serine protease of the subtilisin family
YEL061C	CIN8	X	X	X		X	X	X	X	X		X	X	X	X		Kinesin motor protein involved in mitotic spindle assembly and chromosome segregation
YEL062W	NPR2	X	X	X		X	X	X	X	X		X	X	X	X		Component, with Npr3p, of an evolutionarily conserved complex that mediates downregulation of TOR Complex 1 activity in response to amino acid limitation
YEL063C	CAN1	X	X	X		X	X	X	X	X		X	X	X	X		Plasma membrane arginine permease, requires phosphatidyl ethanolamine (PE) for localization, exclusively associated with lipid rafts
YEL064C	AVT2	X	X	X		X	X	X	X	X		X	X	X	X		Putative transporter, member of a family of seven S. cerevisiae genes (AVT1-7) related to vesicular GABA-glycine transporters
YEL065W	SIT1	X	X	X		X	X	X	X	X		X	X	X	X		Ferrioxamine B transporter, member of the ARN family of transporters that specifically recognize siderophore-iron chelates
YEL066W	HPA3	X	X	X		X	X	X	X	X		X	X	X	X		D-Amino acid N-acetyltransferase, catalyzes N-acetylation of D-amino acids through ordered bi-bi mechanism in which acetyl-CoA is first substrate bound and CoA is last product liberated
YEL067C	YEL067C	X	X	X		X	X	X	X	X		X	X	X	X		Putative protein of unknown function
YEL069C	HXT13	X	X	X		X	X	X	X	X		X	X	X	X		Hexose transporter, induced in the presence of non-fermentable carbon sources, induced by low levels of glucose, repressed by high levels of glucose
YEL070W	DSF1	X	X	X		X	X	X	X	X		X	X	X	X		Deletion suppressor of mpt5 mutation
YEL071W	DLD3	X	X	X		X	X	X	X	X		X	X	X	X		D-lactate dehydrogenase, part of the retrograde regulon which consists of genes whose expression is stimulated by damage to mitochondria and reduced in cells grown with glutamate as the sole nitrogen source, located in the cytoplasm
YEL072W	RMD6	X	X	X		X	X	X	X	X		X	X	X	X		Protein required for sporulation
YEL073C	YEL073C	X	X	X		X	X	X	X	X		X	X	X	X		Putative protein of unknown function
YEL075C	YEL075C	X	X	X		X	X	X	X	X		X	X	X	X		Putative protein of unknown function
YEL076C	YEL076C	X	X	X		X	X	X	X	X		X	X	X	X		Putative protein of unknown function
YEL076C-A	YEL076C-A	X	X	X		X	X	X	X	X		X	X	X	X		none
YEL077C	YEL077C	X	X	X		X	X	X	X	X		X	X	X	X		Helicase-like protein encoded within the telomeric Y' element
YER001W	MNN1	X	X	X		X	X	X	X	X		X	X	X	X	X	Alpha-1,3-mannosyltransferase, integral membrane glycoprotein of the Golgi complex, required for addition of alpha1,3-mannose linkages to N-linked and O-linked oligosaccharides, one of five S. cerevisiae proteins of the MNN1 family
YER002W	NOP16	X	X	X		X	X	X	X	X		X	X	X	X	X	Constituent of 66S pre-ribosomal particles, involved in 60S ribosomal subunit biogenesis
YER003C	PMI40	X	X	X		X	X	X	X	X		X	X	X	X	X	Mannose-6-phosphate isomerase, catalyzes the interconversion of fructose-6-P and mannose-6-P
YER004W	FMP52	X	X	X		X	X	X	X	X		X	X	X	X	X	Protein of unknown function, localized to the mitochondrial outer membrane
YER005W	YND1	X	X	X		X	X	X	X	X		X	X	X	X	X	Apyrase with wide substrate specificity, involved in preventing the inhibition of glycosylation by hydrolyzing nucleoside tri- and diphosphates which are inhibitors of glycotransferases
YER006W	NUG1	X	X	X		X	X	X	X	X		X	X	X	X	X	GTPase that associates with nuclear 60S pre-ribosomes, required for export of 60S ribosomal subunits from the nucleus
YER007C	TMA20	X	X	X		X	X	X	X	X		X	X	X	X	X	Protein of unknown function that associates with ribosomes and has a putative RNA binding domain
YER007C-A	TMA20	X	X	X		X	X	X	X	X		X	X	X	X	X	none
YER007W	PAC2	X	X	X		X	X	X	X	X		X	X	X	X	X	Microtubule effector required for tubulin heterodimer formation, binds alpha-tubulin, required for normal microtubule function, null mutant exhibits cold-sensitive microtubules and sensitivity to benomyl
YER008C	SEC3	X	X	X		X	X	X	X	X		X	X	X	X	X	Subunit of the exocyst complex (Sec3p, Sec5p, Sec6p, Sec8p, Sec10p, Sec15p, Exo70p, Exo84p) which mediates targeting of post-Golgi vesicles to sites of active exocytosis
YER009W	NTF2	X	X	X		X	X	X	X	X		X	X	X	X	X	Nuclear envelope protein, interacts with GDP-bound Gsp1p and with proteins of the nuclear pore to transport Gsp1p into the nucleus where it is an essential player in nucleocytoplasmic transport
YER010C	YER010C	X	X	X		X	X	X	X	X		X	X	X	X	X	Protein of unknown function, forms a ring-shaped homotrimer
YER011W	TIR1	X	X	X		X	X	X	X	X		X	X	X	X	X	Cell wall mannoprotein of the Srp1p/Tip1p family of serine-alanine-rich proteins
YER012W	PRE1	X	X	X		X	X	X	X	X		X	X	X	X	X	Beta 4 subunit of the 20S proteasome
YER013W	PRP22	X	X	X		X	X	X	X	X		X	X	X	X	X	DEAH-box RNA-dependent ATPase/ATP-dependent RNA helicase, associates with lariat intermediates before the second catalytic step of splicing
YER014C	BUD25	X	X	X		X	X	X	X	X		X	X	X	X	X	Protein involved in bud-site selection
YER014C-A	BUD25	X	X	X		X	X	X	X	X		X	X	X	X	X	none
YER014W	HEM14	X	X	X		X	X	X	X	X		X	X	X	X	X	Protoporphyrinogen oxidase, a mitochondrial enzyme that catalyzes the seventh step in the heme biosynthetic pathway, converting protoporphyrinogen IX to protoporphyrin IX
YER015W	FAA2	X	X	X		X	X	X	X	X		X	X	X	X	X	Long chain fatty acyl-CoA synthetase
YER016W	BIM1	X	X	X		X	X	X	X	X		X	X	X	X	X	Microtubule-binding protein that together with Kar9p makes up the cortical microtubule capture site and delays the exit from mitosis when the spindle is oriented abnormally
YER017C	AFG3	X	X	X		X	X	X	X	X		X	X	X	X	X	Component, with Yta12p, of the mitochondrial inner membrane m-AAA protease that mediates degradation of misfolded or unassembled proteins and is also required for correct assembly of mitochondrial enzyme complexes
YER018C	SPC25	X	X	X		X	X	X	X	X		X	X	X	X	X	Component of the evolutionarily conserved kinetochore-associated Ndc80 complex (Ndc80p-Nuf2p-Spc24p-Spc25p)
YER019C	SBH2	X	X	X		X	X	X	X	X		X	X	X	X	X	Ssh1p-Sss1p-Sbh2p complex component, involved in protein translocation into the endoplasmic reticulum
YER019C-A	SBH2	X	X	X		X	X	X	X	X		X	X	X	X	X	none
YER019W	ISC1	X	X	X		X	X	X	X	X		X	X	X	X	X	Mitochondrial membrane localized inositol phosphosphingolipid phospholipase C, hydrolyzes complex sphingolipids to produce ceramide
YER020W	GPA2	X	X	X		X	X	X	X	X		X	X	X	X	X	Nucleotide binding alpha subunit of the heterotrimeric G protein that interacts with the receptor Gpr1p, has signaling role in response to nutrients
YER021W	RPN3	X	X	X		X	X	X	X	X		X	X	X	X	X	Essential, non-ATPase regulatory subunit of the 26S proteasome lid, similar to the p58 subunit of the human 26S proteasome
YER022W	SRB4	X	X	X		X	X	X	X	X		X	X	X	X	X	Subunit of the RNA polymerase II mediator complex
YER023W	PRO3	X	X	X		X	X	X	X	X		X	X	X	X	X	Delta 1-pyrroline-5-carboxylate reductase, catalyzes the last step in proline biosynthesis
YER024W	YAT2	X	X	X		X	X	X	X	X		X	X	X	X	X	Carnitine acetyltransferase
YER025W	GCD11	X	X	X		X	X	X	X	X		X	X	X	X	X	Gamma subunit of the translation initiation factor eIF2, involved in the identification of the start codon
YER026C	CHO1	X	X	X		X	X	X	X	X		X	X	X	X	X	Phosphatidylserine synthase, functions in phospholipid biosynthesis
YER027C	GAL83	X	X	X		X	X	X	X	X		X	X	X	X	X	One of three possible beta-subunits of the Snf1 kinase complex, allows nuclear localization of the Snf1 kinase complex in the presence of a nonfermentable carbon source
YER028C	MIG3	X	X	X		X	X	X	X	X		X	X	X	X	X	Probable transcriptional repressor involved in response to toxic agents such as hydroxyurea that inhibit ribonucleotide reductase
YER029C	SMB1	X	X	X		X	X	X	X	X		X	X	X	X	X	Core Sm protein Sm B
YER030W	CHZ1	X	X	X		X	X	X	X	X		X	X	X	X	X	Histone chaperone for Htz1p/H2A-H2B dimer
YER031C	YPT31	X	X	X		X	X	X	X	X		X	X	X	X	X	GTPase of the Ypt/Rab family, very similar to Ypt32p
YER032W	FIR1	X	X	X		X	X	X	X	X		X	X	X	X	X	Protein involved in 3' mRNA processing, interacts with Ref2p
YER033C	ZRG8	X	X	X		X	X	X	X	X		X	X	X	X	X	Protein of unknown function
YER034W	YER034W	X	X	X		X	X	X	X	X		X	X	X	X	X	Putative protein of unknown function
YER035W	EDC2	X	X	X		X	X	X	X	X		X	X	X	X	X	RNA-binding protein, activates mRNA decapping directly by binding to the mRNA substrate and enhancing the activity of the decapping proteins Dcp1p and Dcp2p
YER036C	ARB1	X	X	X		X	X	X	X	X		X	X	X	X	X	ATPase of the ATP-binding cassette (ABC) family involved in 40S and 60S ribosome biogenesis, has similarity to Gcn20p
YER037W	PHM8	X	X	X		X	X	X	X	X		X	X	X	X	X	Protein of unknown function, expression is induced by low phosphate levels and by inactivation of Pho85p
YER038C	KRE29	X	X	X		X	X	X	X	X		X	X	X	X	X	Essential subunit of the Mms21-Smc5-Smc6 complex, required for growth and DNA repair
YER039C	HVG1	X	X	X		X	X	X	X	X		X	X	X	X	X	Protein of unknown function, has homology to Vrg4p
YER039C-A	YER039C-A	X	X	X		X	X	X	X	X		X	X	X	X	X	none
YER040W	GLN3	X	X	X		X	X	X	X	X		X	X	X	X	X	Transcriptional activator of genes regulated by nitrogen catabolite repression (NCR), localization and activity regulated by quality of nitrogen source
YER041W	YEN1	X	X	X		X	X	X	X	X		X	X	X	X	X	Holliday junction resolvase
YER042W	MXR1	X	X	X		X	X	X	X	X		X	X	X	X	X	Methionine-S-sulfoxide reductase, involved in the response to oxidative stress
YER043C	SAH1	X	X	X		X	X	X	X	X		X	X	X	X	X	S-adenosyl-L-homocysteine hydrolase, catabolizes S-adenosyl-L-homocysteine which is formed after donation of the activated methyl group of S-adenosyl-L-methionine (AdoMet) to an acceptor
YER044C	ERG28	X	X	X		X	X	X	X	X		X	X	X	X	X	Endoplasmic reticulum membrane protein, may facilitate protein-protein interactions between the Erg26p dehydrogenase and the Erg27p 3-ketoreductase and/or tether these enzymes to the ER, also interacts with Erg6p
YER044C-A	MEI4	X	X	X		X	X	X	X	X		X	X	X	X	X	none
YER045C	ACA1	X	X	X		X	X	X	X	X		X	X	X	X	X	Basic leucine zipper (bZIP) transcription factor of the ATF/CREB family, may regulate transcription of genes involved in utilization of non-optimal carbon sources
YER046W	SPO73	X	X	X		X	X	X	X	X		X	X	X	X	X	Meiosis-specific protein of unknown function, required for spore wall formation during sporulation
YER047C	SAP1	X	X	X		X	X	X	X	X		X	X	X	X	X	Putative ATPase of the AAA family, interacts with the Sin1p transcriptional repressor in the two-hybrid system
YER048C	CAJ1	X	X	X		X	X	X	X	X		X	X	X	X	X	Nuclear type II J heat shock protein of the E. coli dnaJ family, contains a leucine zipper-like motif, binds to non-native substrates for presentation to Ssa3p, may function during protein translocation, assembly and disassembly
YER048W	ISD11	X	X	X		X	X	X	X	X		X	X	X	X	X	Protein required for mitochondrial iron-sulfur cluster biosynthesis
YER048W-A	ISD11	X	X	X		X	X	X	X	X		X	X	X	X	X	none
YER049W	TPA1	X	X	X		X	X	X	X	X		X	X	X	X	X	Protein of unknown function
YER050C	RSM18	X	X	X		X	X	X	X	X		X	X	X	X	X	Mitochondrial ribosomal protein of the small subunit, has similarity to E. coli S18 ribosomal protein
YER051W	JHD1	X	X	X		X	X	X	X	X		X	X	X	X	X	JmjC domain family histone demethylase specific for H3-K36, similar to proteins found in human, mouse, drosophila, X. laevis, C. elegans, and S. pombe
YER052C	HOM3	X	X	X		X	X	X	X	X		X	X	X	X	X	Aspartate kinase (L-aspartate 4-P-transferase)
YER053C	PIC2	X	X	X		X	X	X	X	X		X	X	X	X	X	Mitochondrial phosphate carrier, imports inorganic phosphate into mitochondria
YER053C-A	YER053C-A	X	X	X		X	X	X	X	X		X	X	X	X	X	none
YER054C	GIP2	X	X	X		X	X	X	X	X		X	X	X	X	X	Putative regulatory subunit of the protein phosphatase Glc7p, involved in glycogen metabolism
YER055C	HIS1	X	X	X		X	X	X	X	X		X	X	X	X	X	ATP phosphoribosyltransferase, a hexameric enzyme, catalyzes the first step in histidine biosynthesis
YER056C	FCY2	X	X	X		X	X	X	X	X		X	X	X	X	X	Purine-cytosine permease, mediates purine (adenine, guanine, and hypoxanthine) and cytosine accumulation
YER056C-A	RPL34A	X	X	X		X	X	X	X	X		X	X	X	X	X	none
YER057C	HMF1	X	X	X		X	X	X	X	X		X	X	X	X	X	Member of the p14.5 protein family with similarity to Mmf1p, functionally complements Mmf1p function when targeted to mitochondria
YER058W	PET117	X	X	X		X	X	X	X	X		X	X	X	X	X	Protein required for assembly of cytochrome c oxidase
YER059W	PCL6	X	X	X		X	X	X	X	X		X	X	X	X	X	Pho85p cyclin of the Pho80p subfamily
YER060W	FCY21	X	X	X		X	X	X	X	X		X	X	X	X	X	Putative purine-cytosine permease, very similar to Fcy2p but cannot substitute for its function
YER060W-A	FCY22	X	X	X		X	X	X	X	X		X	X	X	X	X	none
YER061C	CEM1	X	X	X		X	X	X	X	X		X	X	X	X	X	Mitochondrial beta-keto-acyl synthase with possible role in fatty acid synthesis
YER062C	HOR2	X	X	X		X	X	X	X	X		X	X	X	X	X	One of two redundant DL-glycerol-3-phosphatases (RHR2/GPP1 encodes the other) involved in glycerol biosynthesis
YER063W	THO1	X	X	X		X	X	X	X	X		X	X	X	X	X	Conserved nuclear RNA-binding protein
YER064C	YER064C	X	X	X		X	X	X	X	X		X	X	X	X	X	Non-essential nuclear protein
YER065C	ICL1	X	X	X		X	X	X	X	X		X	X	X	X	X	Isocitrate lyase, catalyzes the formation of succinate and glyoxylate from isocitrate, a key reaction of the glyoxylate cycle
YER066W	RRT13	X	X	X		X	X	X	X	X		X	X	X	X	X	Putative protein of unknown function
YER067W	YER067W	X	X	X		X	X	X	X	X		X	X	X	X	X	Putative protein of unknown function
YER068W	MOT2	X	X	X		X	X	X	X	X		X	X	X	X	X	Subunit of the CCR4-NOT complex, which has roles in transcription regulation, mRNA degradation, and post-transcriptional modifications
YER069W	ARG5,6	X	X	X		X	X	X	X	X		X	X	X	X	X	Protein that is processed in the mitochondrion to yield acetylglutamate kinase and N-acetyl-gamma-glutamyl-phosphate reductase, which catalyze the 2nd and 3rd steps in arginine biosynthesis
YER070W	RNR1	X	X	X		X	X	X	X	X		X	X	X	X	X	One of two large regulatory subunits of ribonucleotide-diphosphate reductase
YER071C	YER071C	X	X	X		X	X	X	X	X		X	X	X	X	X	Protein of unknown function
YER072W	VTC1	X	X	X		X	X	X	X	X		X	X	X	X	X	Subunit of the vacuolar transporter chaperone (VTC) complex involved in membrane trafficking, vacuolar polyphosphate accumulation, microautophagy and non-autophagic vacuolar fusion
YER073W	ALD5	X	X	X		X	X	X	X	X		X	X	X	X	X	Mitochondrial aldehyde dehydrogenase, involved in regulation or biosynthesis of electron transport chain components and acetate formation
YER074W	RPS24A	X	X	X		X	X	X	X	X		X	X	X	X	X	Protein component of the small (40S) ribosomal subunit
YER074W-A	YOS1	X	X	X		X	X	X	X	X		X	X	X	X	X	none
YER075C	PTP3	X	X	X		X	X	X	X	X		X	X	X	X	X	Phosphotyrosine-specific protein phosphatase involved in the inactivation of mitogen-activated protein kinase (MAPK) during osmolarity sensing
YER076C	YER076C	X	X	X		X	X	X	X	X		X	X	X	X	X	Putative protein of unknown function
YER077C	YER077C	X	X	X		X	X	X	X	X		X	X	X	X	X	Putative protein of unknown function
YER078C	ICP55	X	X	X		X	X	X	X	X		X	X	X	X	X	Mitochondrial amino peptidase
YER078W	YER078W-A	X	X	X		X	X	X	X	X		X	X	X	X	X	Putative protein of unknown function
YER078W-A	YER078W-A	X	X	X		X	X	X	X	X		X	X	X	X	X	none
YER079W	YER079W	X	X	X		X	X	X	X	X		X	X	X	X	X	Putative protein of unknown function
YER080W	AIM9	X	X	X		X	X	X	X	X		X	X	X	X	X	Putative protein of unknown function
YER081W	SER3	X	X	X		X	X	X	X	X		X	X	X	X	X	3-phosphoglycerate dehydrogenase, catalyzes the first step in serine and glycine biosynthesis
YER082C	UTP7	X	X	X		X	X	X	X	X		X	X	X	X	X	Nucleolar protein, component of the small subunit (SSU) processome containing the U3 snoRNA that is involved in processing of pre-18S rRNA
YER083C	GET2	X	X	X		X	X	X	X	X		X	X	X	X	X	Subunit of the GET complex
YER085C	YER085C	X	X	X		X	X	X	X	X		X	X	X	X	X	Putative protein of unknown function
YER086W	ILV1	X	X	X		X	X	X	X	X		X	X	X	X	X	Threonine deaminase, catalyzes the first step in isoleucine biosynthesis
YER087C	SBH1	X	X	X		X	X	X	X	X		X	X	X	X	X	Beta subunit of the Sec61p ER translocation complex (Sec61p-Sss1p-Sbh1p)
YER087C-B	SBH1	X	X	X		X	X	X	X	X		X	X	X	X	X	none
YER087W	AIM10	X	X	X		X	X	X	X	X		X	X	X	X	X	Protein with similarity to tRNA synthetases
YER088C	DOT6	X	X	X		X	X	X	X	X		X	X	X	X	X	Protein involved in rRNA and ribosome biogenesis
YER089C	PTC2	X	X	X		X	X	X	X	X		X	X	X	X	X	Type 2C protein phosphatase
YER090W	TRP2	X	X	X		X	X	X	X	X		X	X	X	X	X	Anthranilate synthase, catalyzes the initial step of tryptophan biosynthesis, forms multifunctional hetero-oligomeric anthranilate synthase:indole-3-glycerol phosphate synthase enzyme complex with Trp3p
YER091C	MET6	X	X	X		X	X	X	X	X		X	X	X	X	X	Cobalamin-independent methionine synthase, involved in methionine biosynthesis and regeneration
YER092W	IES5	X	X	X		X	X	X	X	X		X	X	X	X	X	Protein that associates with the INO80 chromatin remodeling complex under low-salt conditions
YER093C	AIM11	X	X	X		X	X	X	X	X		X	X	X	X	X	Protein of unknown function
YER093C-A	YER093C-A	X	X	X		X	X	X	X	X		X	X	X	X	X	none
YER094C	PUP3	X	X	X		X	X	X	X	X		X	X	X	X	X	Beta 3 subunit of the 20S proteasome involved in ubiquitin-dependent catabolism
YER095W	RAD51	X	X	X		X	X	X	X	X		X	X	X	X	X	Strand exchange protein, forms a helical filament with DNA that searches for homology
YER096W	SHC1	X	X	X		X	X	X	X	X		X	X	X	X	X	Sporulation-specific activator of Chs3p (chitin synthase III), required for the synthesis of the chitosan layer of ascospores
YER098W	UBP9	X	X	X		X	X	X	X	X		X	X	X	X	X	Ubiquitin carboxyl-terminal hydrolase, ubiquitin-specific protease that cleaves ubiquitin-protein fusions
YER099C	PRS2	X	X	X		X	X	X	X	X		X	X	X	X	X	5-phospho-ribosyl-1(alpha)-pyrophosphate synthetase, synthesizes PRPP, which is required for nucleotide, histidine, and tryptophan biosynthesis
YER100W	UBC6	X	X	X		X	X	X	X	X		X	X	X	X	X	Ubiquitin-conjugating enzyme involved in ER-associated protein degradation
YER101C	AST2	X	X	X		X	X	X	X	X		X	X	X	X	X	Protein that may have a role in targeting of plasma membrane [H+]ATPase (Pma1p) to the plasma membrane, as suggested by analysis of genetic interactions
YER102W	RPS8B	X	X	X		X	X	X	X	X		X	X	X	X	X	Protein component of the small (40S) ribosomal subunit
YER103W	SSA4	X	X	X		X	X	X	X	X		X	X	X	X	X	Heat shock protein that is highly induced upon stress
YER104W	RTT105	X	X	X		X	X	X	X	X		X	X	X	X	X	Protein with a role in regulation of Ty1 transposition
YER105C	NUP157	X	X	X		X	X	X	X	X		X	X	X	X	X	Abundant subunit of the nuclear pore complex (NPC), present on both sides of the NPC
YER106W	MAM1	X	X	X		X	X	X	X	X		X	X	X	X	X	Monopolin, kinetochore associated protein involved in chromosome attachment to meiotic spindle
YER107C	GLE2	X	X	X		X	X	X	X	X		X	X	X	X	X	Component of the nuclear pore complex required for polyadenylated RNA export but not for protein import, homologous to S. pombe Rae1p
YER109C	FLO8	X	X	X		X	X	X	X	X		X	X	X	X	X	Transcription factor required for flocculation, diploid filamentous growth, and haploid invasive growth
YER110C	KAP123	X	X	X		X	X	X	X	X		X	X	X	X	X	Karyopherin beta, mediates nuclear import of ribosomal proteins prior to assembly into ribosomes and import of histones H3 and H4
YER111C	SWI4	X	X	X		X	X	X	X	X		X	X	X	X	X	DNA binding component of the SBF complex (Swi4p-Swi6p), a transcriptional activator that in concert with MBF (Mbp1-Swi6p) regulates late G1-specific transcription of targets including cyclins and genes required for DNA synthesis and repair
YER112W	LSM4	X	X	X		X	X	X	X	X		X	X	X	X	X	Lsm (Like Sm) protein
YER113C	TMN3	X	X	X		X	X	X	X	X		X	X	X	X	X	Protein with a role in cellular adhesion and filamentous growth
YER114C	BOI2	X	X	X		X	X	X	X	X		X	X	X	X	X	Protein implicated in polar growth, functionally redundant with Boi1p
YER115C	SPR6	X	X	X		X	X	X	X	X		X	X	X	X	X	Protein of unknown function, expressed during sporulation
YER116C	SLX8	X	X	X		X	X	X	X	X		X	X	X	X	X	Subunit of the Slx5-Slx8 SUMO-targeted ubiquitin ligase (STUbL) complex
YER117W	RPL23B	X	X	X		X	X	X	X	X		X	X	X	X	X	Protein component of the large (60S) ribosomal subunit, identical to Rpl23Ap and has similarity to E. coli L14 and rat L23 ribosomal proteins
YER118C	SHO1	X	X	X		X	X	X	X	X		X	X	X	X	X	Transmembrane osmosensor, participates in activation of both the Cdc42p- and MAP kinase-dependent filamentous growth pathway and the high-osmolarity glycerol response pathway
YER119C	AVT6	X	X	X		X	X	X	X	X		X	X	X	X	X	Vacuolar amino acid transporter, exports aspartate and glutamate from the vacuole
YER120W	SCS2	X	X	X		X	X	X	X	X		X	X	X	X	X	Integral ER membrane protein that regulates phospholipid metabolism via an interaction with the FFAT motif of Opi1p, also involved in telomeric silencing, disruption causes inositol auxotrophy above 34 degrees C, VAP homolog
YER121W	YER121W	X	X	X		X	X	X	X	X		X	X	X	X	X	Putative protein of unknown function
YER122C	GLO3	X	X	X		X	X	X	X	X		X	X	X	X	X	ADP-ribosylation factor GTPase activating protein (ARF GAP), involved in ER-Golgi transport
YER123W	YCK3	X	X	X		X	X	X	X	X		X	X	X	X	X	Palmitoylated, vacuolar membrane-localized casein kinase I isoform
YER124C	DSE1	X	X	X		X	X	X	X	X		X	X	X	X	X	Daughter cell-specific protein, may regulate cross-talk between the mating and filamentation pathways
YER125W	RSP5	X	X	X		X	X	X	X	X		X	X	X	X	X	Ubiquitin-protein ligase involved in ubiquitin-mediated protein degradation
YER126C	NSA2	X	X	X		X	X	X	X	X		X	X	X	X	X	Protein constituent of 66S pre-ribosomal particles, contributes to processing of the 27S pre-rRNA
YER127W	LCP5	X	X	X		X	X	X	X	X		X	X	X	X	X	Essential protein involved in maturation of 18S rRNA
YER128W	YER128W	X	X	X		X	X	X	X	X		X	X	X	X	X	Putative protein of unknown function
YER129W	SAK1	X	X	X		X	X	X	X	X		X	X	X	X	X	Upstream serine/threonine kinase for the SNF1 complex
YER130C	YER130C	X	X	X		X	X	X	X	X		X	X	X	X	X	Protein of unknown function
YER131W	RPS26B	X	X	X		X	X	X	X	X		X	X	X	X	X	Protein component of the small (40S) ribosomal subunit
YER132C	PMD1	X	X	X		X	X	X	X	X		X	X	X	X	X	Protein with an N-terminal kelch-like domain, putative negative regulator of early meiotic gene expression
YER133W	GLC7	X	X	X		X	X	X	X	X		X	X	X	X	X	Type 1 serine/threonine protein phosphatase catalytic subunit, involved in many processes (eg: glycogen metabolism, sporulation, mitosis)
YER134C	YER134C	X	X	X		X	X	X	X	X		X	X	X	X	X	Putative protein of unknown function
YER136W	GDI1	X	X	X		X	X	X	X	X		X	X	X	X	X	GDP dissociation inhibitor, regulates vesicle traffic in secretory pathways by regulating the dissociation of GDP from the Sec4/Ypt/rab family of GTP binding proteins
YER137C	YER137C	X	X	X		X	X	X	X	X		X	X	X	X	X	Putative protein of unknown function
YER138C	YER138C	X	X	X		X	X	X	X	X		X	X	X	X	X	Retrotransposon TYA Gag and TYB Pol genes
YER138W	YER138W-A	X	X	X		X	X	X	X	X		X	X	X	X	X	Putative protein of unknown function
YER138W-A	YER138W-A	X	X	X		X	X	X	X	X		X	X	X	X	X	none
YER139C	RTR1	X	X	X		X	X	X	X	X		X	X	X	X	X	CTD phosphatase
YER140W	YER140W	X	X	X		X	X	X	X	X		X	X	X	X	X	Putative protein of unknown function
YER141W	COX15	X	X	X		X	X	X	X	X		X	X	X	X	X	Protein required for the hydroxylation of heme O to form heme A, which is an essential prosthetic group for cytochrome c oxidase
YER142C	MAG1	X	X	X		X	X	X	X	X		X	X	X	X	X	3-methyl-adenine DNA glycosylase involved in protecting DNA against alkylating agents
YER143W	DDI1	X	X	X		X	X	X	X	X		X	X	X	X	X	DNA damage-inducible v-SNARE binding protein, contains a ubiquitin-associated (UBA) domain, may act as a negative regulator of constitutive exocytosis, may play a role in S-phase checkpoint control
YER144C	UBP5	X	X	X		X	X	X	X	X		X	X	X	X	X	Putative ubiquitin-specific protease, closest paralog of Doa4p but has no functional overlap
YER145C	FTR1	X	X	X		X	X	X	X	X		X	X	X	X	X	High affinity iron permease involved in the transport of iron across the plasma membrane
YER146W	LSM5	X	X	X		X	X	X	X	X		X	X	X	X	X	Lsm (Like Sm) protein
YER147C	SCC4	X	X	X		X	X	X	X	X		X	X	X	X	X	Subunit of cohesin loading factor (Scc2p-Scc4p), a complex required for the loading of cohesin complexes onto chromosomes
YER148W	SPT15	X	X	X		X	X	X	X	X		X	X	X	X	X	TATA-binding protein, general transcription factor that interacts with other factors to form the preinitiation complex at promoters, essential for viability
YER149C	PEA2	X	X	X		X	X	X	X	X		X	X	X	X	X	Coiled-coil polarisome protein required for polarized morphogenesis, cell fusion, and low affinity Ca2+ influx
YER150W	SPI1	X	X	X		X	X	X	X	X		X	X	X	X	X	GPI-anchored cell wall protein involved in weak acid resistance
YER151C	UBP3	X	X	X		X	X	X	X	X		X	X	X	X	X	Ubiquitin-specific protease that interacts with Bre5p to co-regulate anterograde and retrograde transport between endoplasmic reticulum and Golgi compartments
YER152C	YER152C	X	X	X		X	X	X	X	X		X	X	X	X	X	Protein with 2-aminoadipate transaminase activity
YER153C	PET122	X	X	X		X	X	X	X	X		X	X	X	X	X	Mitochondrial translational activator specific for the COX3 mRNA, acts together with Pet54p and Pet494p
YER154W	OXA1	X	X	X		X	X	X	X	X		X	X	X	X	X	Mitochondrial inner membrane insertase, mediates the insertion of both mitochondrial- and nuclear-encoded proteins from the matrix into the inner membrane, interacts with mitochondrial ribosomes
YER155C	BEM2	X	X	X		X	X	X	X	X		X	X	X	X	X	Rho GTPase activating protein (RhoGAP) involved in the control of cytoskeleton organization and cellular morphogenesis
YER156C	YER156C	X	X	X		X	X	X	X	X		X	X	X	X	X	Putative protein of unknown function
YER157W	COG3	X	X	X		X	X	X	X	X		X	X	X	X	X	Essential component of the conserved oligomeric Golgi complex (Cog1p through Cog8p), a cytosolic tethering complex that functions in protein trafficking to mediate fusion of transport vesicles to Golgi compartments
YER158C	YER158C	X	X	X		X	X	X	X	X		X	X	X	X	X	Protein of unknown function, has similarity to Afr1p
YER159C	BUR6	X	X	X		X	X	X	X	X		X	X	X	X	X	Subunit of a heterodimeric NC2 transcription regulator complex with Ncb2p
YER160C	YER160C	X	X	X		X	X	X	X	X		X	X	X	X	X	Retrotransposon TYA Gag and TYB Pol genes
YER161C	SPT2	X	X	X		X	X	X	X	X		X	X	X	X	X	Protein involved in negative regulation of transcription
YER162C	RAD4	X	X	X		X	X	X	X	X		X	X	X	X	X	Protein that recognizes and binds damaged DNA (with Rad23p) during nucleotide excision repair
YER163C	YER163C	X	X	X		X	X	X	X	X		X	X	X	X	X	Putative protein of unknown function
YER164W	CHD1	X	X	X		X	X	X	X	X		X	X	X	X	X	Nucleosome remodeling factor that functions in regulation of transcription elongation
YER165W	PAB1	X	X	X		X	X	X	X	X		X	X	X	X	X	Poly(A) binding protein, part of the 3'-end RNA-processing complex, mediates interactions between the 5' cap structure and the 3' mRNA poly(A) tail, involved in control of poly(A) tail length, interacts with translation factor eIF-4G
YER166W	DNF1	X	X	X		X	X	X	X	X		X	X	X	X	X	Aminophospholipid translocase (flippase) that localizes primarily to the plasma membrane
YER167W	BCK2	X	X	X		X	X	X	X	X		X	X	X	X	X	Protein rich in serine and threonine residues involved in protein kinase C signaling pathway, which controls cell integrity
YER168C	CCA1	X	X	X		X	X	X	X	X		X	X	X	X	X	ATP (CTP):tRNA-specific tRNA nucleotidyltransferase
YER169W	RPH1	X	X	X		X	X	X	X	X		X	X	X	X	X	JmjC domain-containing histone demethylase which can specifically demethylate H3K36 tri- and dimethyl modification states
YER170W	ADK2	X	X	X		X	X	X	X	X		X	X	X	X	X	Mitochondrial adenylate kinase, catalyzes the reversible synthesis of GTP and AMP from GDP and ADP
YER171W	RAD3	X	X	X		X	X	X	X	X		X	X	X	X	X	5' to 3' DNA helicase, involved in nucleotide excision repair and transcription
YER172C	BRR2	X	X	X		X	X	X	X	X		X	X	X	X	X	RNA-dependent ATPase RNA helicase (DEIH box)
YER173W	RAD24	X	X	X		X	X	X	X	X		X	X	X	X	X	Checkpoint protein, involved in the activation of the DNA damage and meiotic pachytene checkpoints
YER174C	GRX4	X	X	X		X	X	X	X	X		X	X	X	X	X	Hydroperoxide and superoxide-radical responsive glutathione-dependent oxidoreductase
YER175C	TMT1	X	X	X		X	X	X	X	X		X	X	X	X	X	Trans-aconitate methyltransferase, cytosolic enzyme that catalyzes the methyl esterification of 3-isopropylmalate, an intermediate of the leucine biosynthetic pathway, and trans-aconitate, which inhibits the citric acid cycle
YER175W	YER175W-A	X	X	X		X	X	X	X	X		X	X	X	X	X	Putative protein of unknown function
YER175W-A	YER175W-A	X	X	X		X	X	X	X	X		X	X	X	X	X	none
YER176W	ECM32	X	X	X		X	X	X	X	X		X	X	X	X	X	DNA dependent ATPase/DNA helicase belonging to the Dna2p- and Nam7p-like family of helicases that is involved in modulating translation termination
YER177W	BMH1	X	X	X		X	X	X	X	X		X	X	X	X	X	14-3-3 protein, major isoform
YER178W	PDA1	X	X	X		X	X	X	X	X		X	X	X	X	X	E1 alpha subunit of the pyruvate dehydrogenase (PDH) complex, catalyzes the direct oxidative decarboxylation of pyruvate to acetyl-CoA
YER179W	DMC1	X	X	X		X	X	X	X	X		X	X	X	X	X	Meiosis-specific protein required for repair of double-strand breaks and pairing between homologous chromosomes
YER180C	ISC10	X	X	X		X	X	X	X	X		X	X	X	X	X	Protein required for sporulation, transcript is induced 7.5 hours after induction of meiosis, expected to play significant role in the formation of reproductive cells
YER180C-A	SLO1	X	X	X		X	X	X	X	X		X	X	X	X	X	none
YER182W	FMP10	X	X	X		X	X	X	X	X		X	X	X	X	X	Putative protein of unknown function
YER183C	FAU1	X	X	X		X	X	X	X	X		X	X	X	X	X	5,10-methenyltetrahydrofolate synthetase, involved in folic acid biosynthesis
YER184C	YER184C	X	X	X		X	X	X	X	X		X	X	X	X	X	Putative zinc cluster protein
YER185W	PUG1	X	X	X		X	X	X	X	X		X	X	X	X	X	Plasma membrane protein with roles in the uptake of protoprophyrin IX and the efflux of heme
YER186C	YER186C	X	X	X		X	X	X	X	X		X	X	X	X	X	Putative protein of unknown function
YER187W	YER187W	X	X	X		X	X	X	X	X		X	X	X	X	X	Putative protein of unknown function
YER188C	YER188C-A	X	X	X		X	X	X	X	X		X	X	X	X	X	Putative protein of unknown function
YER188C-A	YER188C-A	X	X	X		X	X	X	X	X		X	X	X	X	X	none
YER189W	YER189W	X	X	X		X	X	X	X	X		X	X	X	X	X	Putative protein of unknown function
YER190C	YER190C-B	X	X	X		X	X	X	X	X		X	X	X	X	X	Putative protein of unknown function
YER190C-B	YER190C-B	X	X	X		X	X	X	X	X		X	X	X	X	X	none
YER190W	YRF1-2	X	X	X		X	X	X	X	X		X	X	X	X	X	Helicase encoded by the Y' element of subtelomeric regions, highly expressed in the mutants lacking the telomerase component TLC1
YFL001W	DEG1	X	X	X	X	X	X	X	X	X	X	X	X	X	X	X	tRNA:pseudouridine synthase, introduces pseudouridines at position 38 or 39 in tRNA, important for maintenance of translation efficiency and normal cell growth, localizes to both the nucleus and cytoplasm
YFL002C	SPB4	X	X	X	X	X	X	X	X	X	X	X	X	X	X	X	Putative ATP-dependent RNA helicase, nucleolar protein required for synthesis of 60S ribosomal subunits at a late step in the pathway
YFL002W	YFL002W-A	X	X	X	X	X	X	X	X	X	X	X	X	X	X	X	Retrotransposon TYA Gag and TYB Pol genes
YFL003C	MSH4	X	X	X	X	X	X	X	X	X	X	X	X	X	X	X	Protein involved in meiotic recombination, required for normal levels of crossing over, colocalizes with Zip2p to discrete foci on meiotic chromosomes, has homology to bacterial MutS protein
YFL004W	VTC2	X	X	X	X	X	X	X	X	X	X	X	X	X	X	X	Subunit of the vacuolar transporter chaperone (VTC) complex involved in membrane trafficking, vacuolar polyphosphate accumulation, microautophagy and non-autophagic vacuolar fusion
YFL005W	SEC4	X	X	X	X	X	X	X	X	X	X	X	X	X	X	X	Secretory vesicle-associated Rab GTPase essential for exocytosis
YFL007W	BLM10	X	X	X	X	X	X	X	X	X	X	X	X	X	X	X	Proteasome activator subunit
YFL008W	SMC1	X	X	X	X	X	X	X	X	X	X	X	X	X	X	X	Subunit of the multiprotein cohesin complex, essential protein involved in chromosome segregation and in double-strand DNA break repair
YFL009W	CDC4	X	X	X	X	X	X	X	X	X	X	X	X	X	X	X	F-box protein required for G1/S and G2/M transition, associates with Skp1p and Cdc53p to form a complex, SCFCdc4, which acts as ubiquitin-protein ligase directing ubiquitination of the phosphorylated CDK inhibitor Sic1p
YFL010C	WWM1	X	X	X	X	X	X	X	X	X	X	X	X	X	X	X	WW domain containing protein of unknown function
YFL010W	AUA1	X	X	X	X	X	X	X	X	X	X	X	X	X	X	X	Protein required for the negative regulation by ammonia of Gap1p, which is a general amino acid permease
YFL010W-A	AUA1	X	X	X	X	X	X	X	X	X	X	X	X	X	X	X	none
YFL011W	HXT10	X	X	X	X	X	X	X	X	X	X	X	X	X	X	X	Putative hexose transporter, expressed at low levels and expression is repressed by glucose
YFL012W	YFL012W	X	X	X	X	X	X	X	X	X	X	X	X	X	X	X	Putative protein of unknown function
YFL013C	IES1	X	X	X	X	X	X	X	X	X	X	X	X	X	X	X	Subunit of the INO80 chromatin remodeling complex
YFL014W	HSP12	X	X	X	X	X	X	X	X	X	X	X	X	X	X	X	Plasma membrane localized protein that protects membranes from desiccation
YFL016C	MDJ1	X	X	X	X	X	X	X	X	X	X	X	X	X	X	X	Co-chaperone that stimulates the ATPase activity of the HSP70 protein Ssc1p
YFL017C	GNA1	X	X	X	X	X	X	X	X	X	X	X	X	X	X	X	Evolutionarily conserved glucosamine-6-phosphate acetyltransferase required for multiple cell cycle events including passage through START, DNA synthesis, and mitosis
YFL017W	SMX2	X	X	X	X	X	X	X	X	X	X	X	X	X	X	X	Core Sm protein Sm G
YFL017W-A	SMX2	X	X	X	X	X	X	X	X	X	X	X	X	X	X	X	none
YFL018C	LPD1	X	X	X	X	X	X	X	X	X	X	X	X	X	X	X	Dihydrolipoamide dehydrogenase, the lipoamide dehydrogenase component (E3) of the pyruvate dehydrogenase and 2-oxoglutarate dehydrogenase multi-enzyme complexes
YFL020C	PAU5	X	X	X	X	X	X	X	X	X	X	X	X	X	X	X	Member of the seripauperin multigene family encoded mainly in subtelomeric regions
YFL021W	GAT1	X	X	X	X	X	X	X	X	X	X	X	X	X	X	X	Transcriptional activator of genes involved in nitrogen catabolite repression
YFL022C	FRS2	X	X	X	X	X	X	X	X	X	X	X	X	X	X	X	Alpha subunit of cytoplasmic phenylalanyl-tRNA synthetase, forms a tetramer with Frs1p to form active enzyme
YFL023W	BUD27	X	X	X	X	X	X	X	X	X	X	X	X	X	X	X	Protein involved in bud-site selection, nutrient signaling, and gene expression controlled by TOR kinase
YFL024C	EPL1	X	X	X	X	X	X	X	X	X	X	X	X	X	X	X	Component of NuA4, which is an essential histone H4/H2A acetyltransferase complex
YFL025C	BST1	X	X	X	X	X	X	X	X	X	X	X	X	X	X	X	GPI inositol deacylase of the ER that negatively regulates COPII vesicle formation, prevents production of vesicles with defective subunits, required for proper discrimination between resident ER proteins and Golgi-bound cargo molecules
YFL026W	STE2	X	X	X	X	X	X	X	X	X	X	X	X	X	X	X	Receptor for alpha-factor pheromone
YFL027C	GYP8	X	X	X	X	X	X	X	X	X	X	X	X	X	X	X	GTPase-activating protein for yeast Rab family members
YFL028C	CAF16	X	X	X	X	X	X	X	X	X	X	X	X	X	X	X	Part of evolutionarily-conserved CCR4-NOT regulatory complex
YFL029C	CAK1	X	X	X	X	X	X	X	X	X	X	X	X	X	X	X	Cyclin-dependent kinase-activating kinase required for passage through the cell cycle, phosphorylates and activates Cdc28p
YFL030W	AGX1	X	X	X	X	X	X	X	X	X	X	X	X	X	X	X	Alanine:glyoxylate aminotransferase (AGT), catalyzes the synthesis of glycine from glyoxylate, which is one of three pathways for glycine biosynthesis in yeast
YFL031W	HAC1	X	X	X	X	X	X	X	X	X	X	X	X	X	X	X	Basic leucine zipper (bZIP) transcription factor (ATF/CREB1 homolog) that regulates the unfolded protein response, via UPRE binding, and membrane biogenesis
YFL033C	RIM15	X	X	X	X	X	X	X	X	X	X	X	X	X	X	X	Glucose-repressible protein kinase involved in signal transduction during cell proliferation in response to nutrients, specifically the establishment of stationary phase
YFL034C	MOB2	X	X	X	X	X	X	X	X	X	X	X	X	X	X	X	Component of the RAM signaling network, localizes and activates the Ace2p in the daughter cell nucleus to direct daughter cell-specific transcription of several genes involved in cell separation
YFL034C-A	RPL22B	X	X	X	X	X	X	X	X	X	X	X	X	X	X	X	none
YFL034C-B	MOB2	X	X	X	X	X	X	X	X	X	X	X	X	X	X	X	none
YFL034W	YFL034W	X	X	X	X	X	X	X	X	X	X	X	X	X	X	X	Putative integral membrane protein that interacts with Rpp0p, which is a component of the ribosomal stalk
YFL036W	RPO41	X	X	X	X	X	X	X	X	X	X	X	X	X	X	X	Mitochondrial RNA polymerase
YFL037W	TUB2	X	X	X	X	X	X	X	X	X	X	X	X	X	X	X	Beta-tubulin
YFL038C	YPT1	X	X	X	X	X	X	X	X	X	X	X	X	X	X	X	Rab family small GTPase, involved in the ER-to-Golgi step of the secretory pathway
YFL039C	ACT1	X	X	X	X	X	X	X	X	X	X	X	X	X	X	X	Actin, structural protein involved in cell polarization, endocytosis, and other cytoskeletal functions
YFL040W	YFL040W	X	X	X	X	X	X	X	X	X	X	X	X	X	X	X	Putative transporter, member of the sugar porter family
YFL041W	FET5	X	X	X	X	X	X	X	X	X	X	X	X	X	X	X	Multicopper oxidase, integral membrane protein with similarity to Fet3p
YFL041W-A	YFL041W-A	X	X	X	X	X	X	X	X	X	X	X	X	X	X	X	none
YFL042C	YFL042C	X	X	X	X	X	X	X	X	X	X	X	X	X	X	X	Putative protein of unknown function
YFL044C	OTU1	X	X	X	X	X	X	X	X	X	X	X	X	X	X	X	Deubiquitylation enzyme that binds to the chaperone-ATPase Cdc48p
YFL045C	SEC53	X	X	X	X	X	X	X	X	X	X	X	X	X	X	X	Phosphomannomutase, involved in synthesis of GDP-mannose and dolichol-phosphate-mannose
YFL046W	FMP32	X	X	X	X	X	X	X	X	X	X	X	X	X	X	X	Putative protein of unknown function
YFL047W	RGD2	X	X	X	X	X	X	X	X	X	X	X	X	X	X	X	GTPase-activating protein (RhoGAP) for Cdc42p and Rho5p
YFL048C	EMP47	X	X	X	X	X	X	X	X	X	X	X	X	X	X	X	Integral membrane component of endoplasmic reticulum-derived COPII-coated vesicles, which function in ER to Golgi transport
YFL049W	SWP82	X	X	X	X	X	X	X	X	X	X	X	X	X	X	X	Member of the SWI/SNF chromatin remodeling complex in which it plays an as yet unidentified role
YFL050C	ALR2	X	X	X	X	X	X	X	X	X	X	X	X	X	X	X	Probable Mg(2+) transporter
YFL051C	YFL051C	X	X	X	X	X	X	X	X	X	X	X	X	X	X	X	Putative protein of unknown function
YFL052W	YFL052W	X	X	X	X	X	X	X	X	X	X	X	X	X	X	X	Putative zinc cluster protein that contains a DNA binding domain
YFL053W	DAK2	X	X	X	X	X	X	X	X	X	X	X	X	X	X	X	Dihydroxyacetone kinase, required for detoxification of dihydroxyacetone (DHA)
YFL054C	YFL054C	X	X	X	X	X	X	X	X	X	X	X	X	X	X	X	Putative channel-like protein
YFL055W	AGP3	X	X	X	X	X	X	X	X	X	X	X	X	X	X	X	Low-affinity amino acid permease, may act to supply the cell with amino acids as nitrogen source in nitrogen-poor conditions
YFL056C	AAD6	X	X	X	X	X	X	X	X	X	X	X	X	X	X	X	Putative aryl-alcohol dehydrogenase with similarity to P. chrysosporium aryl-alcohol dehydrogenase, involved in the oxidative stress response
YFL057C	AAD16	X	X	X	X	X	X	X	X	X	X	X	X	X	X	X	Putative aryl-alcohol dehydrogenase with similarity to P. chrysosporium aryl-alcohol dehydrogenase
YFL058W	THI5	X	X	X	X	X	X	X	X	X	X	X	X	X	X	X	Protein involved in synthesis of the thiamine precursor hydroxymethylpyrimidine (HMP)
YFL059W	SNZ3	X	X	X	X	X	X	X	X	X	X	X	X	X	X	X	Member of a stationary phase-induced gene family
YFL060C	SNO3	X	X	X	X	X	X	X	X	X	X	X	X	X	X	X	Protein of unknown function, nearly identical to Sno2p
YFL061W	DDI2	X	X	X	X	X	X	X	X	X	X	X	X	X	X	X	Protein of unknown function
YFL062W	COS4	X	X	X	X	X	X	X	X	X	X	X	X	X	X	X	Protein of unknown function, member of the DUP380 subfamily of conserved, often subtelomerically-encoded proteins
YFL064C	YFL064C	X	X	X	X	X	X	X	X	X	X	X	X	X	X	X	Putative protein of unknown function
YFL065C	YFL065C	X	X	X	X	X	X	X	X	X	X	X	X	X	X	X	Putative protein of unknown function
YFL066C	YFL066C	X	X	X	X	X	X	X	X	X	X	X	X	X	X	X	Helicase-like protein encoded within the telomeric Y' element
YFL067W	YFL067W	X	X	X	X	X	X	X	X	X	X	X	X	X	X	X	Protein of unknown function, down-regulated at low calcium levels
YFL068W	YFL068W	X	X	X	X	X	X	X	X	X	X	X	X	X	X	X	Putative protein of unknown function
YFR001W	LOC1	X	X	X	X	X	X	X	X	X	X	X	X	X	X	X	Nuclear protein involved in asymmetric localization of ASH1 mRNA
YFR002W	NIC96	X	X	X	X	X	X	X	X	X	X	X	X	X	X	X	Component of the nuclear pore complex, required for nuclear pore formation
YFR003C	YPI1	X	X	X	X	X	X	X	X	X	X	X	X	X	X	X	Inhibitor of the type I protein phosphatase Glc7p, which is involved in regulation of a variety of metabolic processes
YFR004W	RPN11	X	X	X	X	X	X	X	X	X	X	X	X	X	X	X	Metalloprotease subunit of the 19S regulatory particle of the 26S proteasome lid
YFR005C	SAD1	X	X	X	X	X	X	X	X	X	X	X	X	X	X	X	Conserved zinc-finger domain protein involved in pre-mRNA splicing, required for assembly of U4 snRNA into the U4/U6 particle
YFR006W	YFR006W	X	X	X	X	X	X	X	X	X	X	X	X	X	X	X	Putative X-Pro aminopeptidase
YFR007W	YFH7	X	X	X	X	X	X	X	X	X	X	X	X	X	X	X	Putative kinase with similarity to the phosphoribulokinase/uridine kinase/bacterial pantothenate kinase (PRK/URK/PANK) subfamily of P-loop kinases
YFR008W	FAR7	X	X	X	X	X	X	X	X	X	X	X	X	X	X	X	Protein involved in recovery from cell cycle arrest in response to pheromone, in a Far1p-independent pathway
YFR009W	GCN20	X	X	X	X	X	X	X	X	X	X	X	X	X	X	X	Positive regulator of the Gcn2p kinase activity, forms a complex with Gcn1p
YFR010W	UBP6	X	X	X	X	X	X	X	X	X	X	X	X	X	X	X	Ubiquitin-specific protease situated in the base subcomplex of the 26S proteasome, releases free ubiquitin from branched polyubiquitin chains
YFR011C	AIM13	X	X	X	X	X	X	X	X	X	X	X	X	X	X	X	Putative protein of unknown function
YFR012W	YFR012W	X	X	X	X	X	X	X	X	X	X	X	X	X	X	X	Putative protein of unknown function
YFR012W-A	YFR012W-A	X	X	X	X	X	X	X	X	X	X	X	X	X	X	X	none
YFR013W	IOC3	X	X	X	X	X	X	X	X	X	X	X	X	X	X	X	Member of a complex (Isw1a) with Isw1p that has nucleosome-stimulated ATPase activity and represses transcription initiation by specific positioning of a promoter proximal dinucleosome
YFR014C	CMK1	X	X	X	X	X	X	X	X	X	X	X	X	X	X	X	Calmodulin-dependent protein kinase
YFR015C	GSY1	X	X	X	X	X	X	X	X	X	X	X	X	X	X	X	Glycogen synthase with similarity to Gsy2p, the more highly expressed yeast homolog
YFR016C	YFR016C	X	X	X	X	X	X	X	X	X	X	X	X	X	X	X	Putative protein of unknown function
YFR017C	YFR017C	X	X	X	X	X	X	X	X	X	X	X	X	X	X	X	Putative protein of unknown function
YFR018C	YFR018C	X	X	X	X	X	X	X	X	X	X	X	X	X	X	X	Putative protein of unknown function
YFR019W	FAB1	X	X	X	X	X	X	X	X	X	X	X	X	X	X	X	1-phosphatidylinositol-3-phosphate 5-kinase
YFR021W	ATG18	X	X	X	X	X	X	X	X	X	X	X	X	X	X	X	Phosphoinositide binding protein required for vesicle formation in autophagy and the cytoplasm-to-vacuole targeting (Cvt) pathway
YFR022W	ROG3	X	X	X	X	X	X	X	X	X	X	X	X	X	X	X	Protein that binds the ubiquitin ligase Rsp5p via its 2 PY motifs
YFR023W	PES4	X	X	X	X	X	X	X	X	X	X	X	X	X	X	X	Poly(A) binding protein, suppressor of DNA polymerase epsilon mutation, similar to Mip6p
YFR024C	LSB3	X	X	X	X	X	X	X	X	X	X	X	X	X	X	X	Protein containing a C-terminal SH3 domain
YFR024C-A	LSB3	X	X	X	X	X	X	X	X	X	X	X	X	X	X	X	none
YFR025C	HIS2	X	X	X	X	X	X	X	X	X	X	X	X	X	X	X	Histidinolphosphatase, catalyzes the eighth step in histidine biosynthesis
YFR026C	ULI1	X	X	X	X	X	X	X	X	X	X	X	X	X	X	X	Putative protein of unknown function involved in and induced by the endoplasmic reticulum unfolded protein response
YFR027W	ECO1	X	X	X	X	X	X	X	X	X	X	X	X	X	X	X	Acetytransferase required for sister chromatid cohesion
YFR028C	CDC14	X	X	X	X	X	X	X	X	X	X	X	X	X	X	X	Protein phosphatase required for mitotic exit
YFR029W	PTR3	X	X	X	X	X	X	X	X	X	X	X	X	X	X	X	Component of the SPS plasma membrane amino acid sensor system (Ssy1p-Ptr3p-Ssy5p), which senses external amino acid concentration and transmits intracellular signals that result in regulation of expression of amino acid permease genes
YFR030W	MET10	X	X	X	X	X	X	X	X	X	X	X	X	X	X	X	Subunit alpha of assimilatory sulfite reductase, which converts sulfite into sulfide
YFR031C	RPL2A	X	X	X	X	X	X	X	X	X	X	X	X	X	X	X	Protein component of the large (60S) ribosomal subunit, identical to Rpl2Bp and has similarity to E. coli L2 and rat L8 ribosomal proteins
YFR031C-A	RPL2A	X	X	X	X	X	X	X	X	X	X	X	X	X	X	X	none
YFR032C	RPL29	X	X	X	X	X	X	X	X	X	X	X	X	X	X	X	Protein component of the large (60S) ribosomal subunit, has similarity to rat L29 ribosomal protein
YFR032C-A	RPL29	X	X	X	X	X	X	X	X	X	X	X	X	X	X	X	none
YFR032C-B	YFR032C-B	X	X	X	X	X	X	X	X	X	X	X	X	X	X	X	none
YFR033C	QCR6	X	X	X	X	X	X	X	X	X	X	X	X	X	X	X	Subunit 6 of the ubiquinol cytochrome-c reductase complex, which is a component of the mitochondrial inner membrane electron transport chain
YFR034C	PHO4	X	X	X	X	X	X	X	X	X	X	X	X	X	X	X	Basic helix-loop-helix (bHLH) transcription factor of the myc-family
YFR035C	YFR035C	X	X	X	X	X	X	X	X	X	X	X	X	X	X	X	Putative protein of unknown function, deletion mutant exhibits synthetic phenotype with alpha-synuclein
YFR036W	CDC26	X	X	X	X	X	X	X	X	X	X	X	X	X	X	X	Subunit of the Anaphase-Promoting Complex/Cyclosome (APC/C), which is a ubiquitin-protein ligase required for degradation of anaphase inhibitors, including mitotic cyclins, during the metaphase/anaphase transition
YFR037C	RSC8	X	X	X	X	X	X	X	X	X	X	X	X	X	X	X	Component of the RSC chromatin remodeling complex
YFR038W	IRC5	X	X	X	X	X	X	X	X	X	X	X	X	X	X	X	Putative ATPase containing the DEAD/H helicase-related sequence motif
YFR039C	YFR039C	X	X	X	X	X	X	X	X	X	X	X	X	X	X	X	Putative protein of unknown function
YFR040W	SAP155	X	X	X	X	X	X	X	X	X	X	X	X	X	X	X	Protein that forms a complex with the Sit4p protein phosphatase and is required for its function
YFR041C	ERJ5	X	X	X	X	X	X	X	X	X	X	X	X	X	X	X	Type I membrane protein with a J domain is required to preserve the folding capacity of the endoplasmic reticulum
YFR042W	KEG1	X	X	X	X	X	X	X	X	X	X	X	X	X	X	X	Integral membrane protein of the ER
YFR043C	IRC6	X	X	X	X	X	X	X	X	X	X	X	X	X	X	X	Putative protein of unknown function
YFR044C	DUG1	X	X	X	X	X	X	X	X	X	X	X	X	X	X	X	Cys-Gly metallo-di-peptidase
YFR045W	YFR045W	X	X	X	X	X	X	X	X	X	X	X	X	X	X	X	Putative mitochondrial transport protein
YFR046C	CNN1	X	X	X	X	X	X	X	X	X	X	X	X	X	X	X	Kinetochore protein of unknown function
YFR047C	BNA6	X	X	X	X	X	X	X	X	X	X	X	X	X	X	X	Quinolinate phosphoribosyl transferase, required for the de novo biosynthesis of NAD from tryptophan via kynurenine
YFR048W	RMD8	X	X	X	X	X	X	X	X	X	X	X	X	X	X	X	Cytosolic protein required for sporulation
YFR049W	YMR31	X	X	X	X	X	X	X	X	X	X	X	X	X	X	X	Mitochondrial ribosomal protein of the small subunit, has similarity to human mitochondrial ribosomal protein MRP-S36
YFR050C	PRE4	X	X	X	X	X	X	X	X	X	X	X	X	X	X	X	Beta 7 subunit of the 20S proteasome
YFR051C	RET2	X	X	X	X	X	X	X	X	X	X	X	X	X	X	X	Delta subunit of the coatomer complex (COPI), which coats Golgi-derived transport vesicles
YFR052W	RPN12	X	X	X	X	X	X	X	X	X	X	X	X	X	X	X	Subunit of the 19S regulatory particle of the 26S proteasome lid
YFR053C	HXK1	X	X	X	X	X	X	X	X	X	X	X	X	X	X	X	Hexokinase isoenzyme 1, a cytosolic protein that catalyzes phosphorylation of glucose during glucose metabolism
YFR055W	IRC7	X	X	X	X	X	X	X	X	X	X	X	X	X	X	X	Putative cystathionine beta-lyase
YFR057W	YFR057W	X	X	X	X	X	X	X	X	X	X	X	X	X	X	X	Putative protein of unknown function
YGL001C	ERG26	X	X	X	X	X	X		X	X	X	X	X	X	X	X	C-3 sterol dehydrogenase, catalyzes the second of three steps required to remove two C-4 methyl groups from an intermediate in ergosterol biosynthesis
YGL002W	ERP6	X	X	X	X	X	X		X	X	X	X	X	X	X	X	Protein with similarity to Emp24p and Erv25p, member of the p24 family involved in ER to Golgi transport
YGL003C	CDH1	X	X	X	X	X	X		X	X	X	X	X	X	X	X	Cell-cycle regulated activator of the anaphase-promoting complex/cyclosome (APC/C), which directs ubiquitination of cyclins resulting in mitotic exit
YGL004C	RPN14	X	X	X	X	X	X		X	X	X	X	X	X	X	X	Proteasome-interacting protein involved in the assembly of the base subcomplex of the 19S proteasome regulatory particle (RP)
YGL005C	COG7	X	X	X	X	X	X		X	X	X	X	X	X	X	X	Component of the conserved oligomeric Golgi complex (Cog1p through Cog8p), a cytosolic tethering complex that functions in protein trafficking to mediate fusion of transport vesicles to Golgi compartments
YGL006W	PMC1	X	X	X	X	X	X		X	X	X	X	X	X	X	X	Vacuolar Ca2+ ATPase involved in depleting cytosol of Ca2+ ions
YGL006W-A	YGL006W-A	X	X	X	X	X	X		X	X	X	X	X	X	X	X	none
YGL007C	YGL007C-A	X	X	X	X	X	X		X	X	X	X	X	X	X	X	Putative protein of unknown function, identified by gene-trapping, microarray-based expression analysis, and genome-wide homology searching
YGL007C-A	YGL007C-A	X	X	X	X	X	X		X	X	X	X	X	X	X	X	none
YGL008C	PMA1	X	X	X	X	X	X		X	X	X	X	X	X	X	X	Plasma membrane H+-ATPase, pumps protons out of the cell
YGL009C	LEU1	X	X	X	X	X	X		X	X	X	X	X	X	X	X	Isopropylmalate isomerase, catalyzes the second step in the leucine biosynthesis pathway
YGL010W	YGL010W	X	X	X	X	X	X		X	X	X	X	X	X	X	X	Putative protein of unknown function
YGL011C	SCL1	X	X	X	X	X	X		X	X	X	X	X	X	X	X	Alpha 1 subunit of the 20S proteasome involved in the degradation of ubiquitinated substrates
YGL012W	ERG4	X	X	X	X	X	X		X	X	X	X	X	X	X	X	C-24(28) sterol reductase, catalyzes the final step in ergosterol biosynthesis
YGL013C	PDR1	X	X	X	X	X	X		X	X	X	X	X	X	X	X	Zinc cluster protein that is a master regulator involved in recruiting other zinc cluster proteins to pleiotropic drug response elements (PDREs) to fine tune the regulation of multidrug resistance genes
YGL014W	PUF4	X	X	X	X	X	X		X	X	X	X	X	X	X	X	Member of the PUF protein family, which is defined by the presence of Pumilio homology domains that confer RNA binding activity
YGL015C	YGL015C	X	X	X	X	X	X		X	X	X	X	X	X	X	X	Hypothetical protein
YGL016W	KAP122	X	X	X	X	X	X		X	X	X	X	X	X	X	X	Karyopherin beta, responsible for import of the Toa1p-Toa2p complex into the nucleus
YGL017W	ATE1	X	X	X	X	X	X		X	X	X	X	X	X	X	X	Arginyl-tRNA-protein transferase, catalyzes post-translational conjugation of arginine to the amino termini of acceptor proteins which are then subject to degradation via the N-end rule pathway
YGL018C	JAC1	X	X	X	X	X	X		X	X	X	X	X	X	X	X	Specialized J-protein that functions with Hsp70 in Fe-S cluster biogenesis in mitochondria, involved in iron metabolism
YGL019W	CKB1	X	X	X	X	X	X		X	X	X	X	X	X	X	X	Beta regulatory subunit of casein kinase 2, a Ser/Thr protein kinase with roles in cell growth and proliferation
YGL020C	GET1	X	X	X	X	X	X		X	X	X	X	X	X	X	X	Subunit of the GET complex
YGL021W	ALK1	X	X	X	X	X	X		X	X	X	X	X	X	X	X	Protein kinase
YGL022W	STT3	X	X	X	X	X	X		X	X	X	X	X	X	X	X	Subunit of the oligosaccharyltransferase complex of the ER lumen, which catalyzes asparagine-linked glycosylation of newly synthesized proteins
YGL023C	PIB2	X	X	X	X	X	X		X	X	X	X	X	X	X	X	Protein binding phosphatidylinositol 3-phosphate, involved in telomere-proximal repression of gene expression
YGL025C	PGD1	X	X	X	X	X	X		X	X	X	X	X	X	X	X	Subunit of the RNA polymerase II mediator complex
YGL026C	TRP5	X	X	X	X	X	X		X	X	X	X	X	X	X	X	Tryptophan synthase, catalyzes the last step of tryptophan biosynthesis
YGL027C	CWH41	X	X	X	X	X	X		X	X	X	X	X	X	X	X	Processing alpha glucosidase I, ER type II integral membrane N-glycoprotein involved in assembly of cell wall beta 1,6 glucan and asparagine-linked protein glycosylation
YGL028C	SCW11	X	X	X	X	X	X		X	X	X	X	X	X	X	X	Cell wall protein with similarity to glucanases
YGL029W	CGR1	X	X	X	X	X	X		X	X	X	X	X	X	X	X	Protein involved in nucleolar integrity and processing of the pre-rRNA for the 60S ribosome subunit
YGL030W	RPL30	X	X	X	X	X	X		X	X	X	X	X	X	X	X	Protein component of the large (60S) ribosomal subunit, has similarity to rat L30 ribosomal protein
YGL031C	RPL24A	X	X	X	X	X	X		X	X	X	X	X	X	X	X	Ribosomal protein L30 of the large (60S) ribosomal subunit, nearly identical to Rpl24Bp and has similarity to rat L24 ribosomal protein
YGL032C	AGA2	X	X	X	X	X	X		X	X	X	X	X	X	X	X	Adhesion subunit of a-agglutinin of a-cells, C-terminal sequence acts as a ligand for alpha-agglutinin (Sag1p) during agglutination, modified with O-linked oligomannosyl chains, linked to anchorage subunit Aga1p via two disulfide bonds
YGL033W	HOP2	X	X	X	X	X	X		X	X	X	X	X	X	X	X	Meiosis-specific protein that localizes to chromosomes, preventing synapsis between nonhomologous chromosomes and ensuring synapsis between homologs
YGL035C	MIG1	X	X	X	X	X	X		X	X	X	X	X	X	X	X	Transcription factor involved in glucose repression
YGL036W	YGL036W	X	X	X	X	X	X		X	X	X	X	X	X	X	X	Putative protein of unknown function
YGL037C	PNC1	X	X	X	X	X	X		X	X	X	X	X	X	X	X	Nicotinamidase that converts nicotinamide to nicotinic acid as part of the NAD(+) salvage pathway, required for life span extension by calorie restriction
YGL038C	OCH1	X	X	X	X	X	X		X	X	X	X	X	X	X	X	Mannosyltransferase of the cis-Golgi apparatus, initiates the polymannose outer chain elongation of N-linked oligosaccharides of glycoproteins
YGL039W	YGL039W	X	X	X	X	X	X		X	X	X	X	X	X	X	X	Oxidoreductase shown to reduce carbonyl compounds to chiral alcohols
YGL040C	HEM2	X	X	X	X	X	X		X	X	X	X	X	X	X	X	Aminolevulinate dehydratase, a homo-octameric enzyme, catalyzes the conversion of 5-aminolevulinate to porphobilinogen, the second step in heme biosynthesis
YGL041C	YGL041C-B	X	X	X	X	X	X		X	X	X	X	X	X	X	X	Putative protein of unknown function
YGL041C-B	YGL041C-B	X	X	X	X	X	X		X	X	X	X	X	X	X	X	none
YGL041W	YGL041W-A	X	X	X	X	X	X		X	X	X	X	X	X	X	X	Putative protein of unknown function, conserved in fungi
YGL043W	DST1	X	X	X	X	X	X		X	X	X	X	X	X	X	X	General transcription elongation factor TFIIS, enables RNA polymerase II to read through blocks to elongation by stimulating cleavage of nascent transcripts stalled at transcription arrest sites
YGL044C	RNA15	X	X	X	X	X	X		X	X	X	X	X	X	X	X	Cleavage and polyadenylation factor I (CF I) component involved in cleavage and polyadenylation of mRNA 3' ends
YGL045W	RIM8	X	X	X	X	X	X		X	X	X	X	X	X	X	X	Protein involved in proteolytic activation of Rim101p in response to alkaline pH
YGL047W	ALG13	X	X	X	X	X	X		X	X	X	X	X	X	X	X	Catalytic component of UDP-GlcNAc transferase, required for the second step of dolichyl-linked oligosaccharide synthesis
YGL048C	RPT6	X	X	X	X	X	X		X	X	X	X	X	X	X	X	One of six ATPases of the 19S regulatory particle of the 26S proteasome involved in the degradation of ubiquitinated substrates
YGL049C	TIF4632	X	X	X	X	X	X		X	X	X	X	X	X	X	X	Translation initiation factor eIF4G, subunit of the mRNA cap-binding protein complex (eIF4F) that also contains eIF4E (Cdc33p)
YGL050W	TYW3	X	X	X	X	X	X		X	X	X	X	X	X	X	X	tRNA methyltransferase required for synthesis of wybutosine, a modified guanosine found at the 3'-position adjacent to the anticodon of phenylalanine tRNA which supports reading frame maintenance by stabilizing codon-anticodon interactions
YGL051W	MST27	X	X	X	X	X	X		X	X	X	X	X	X	X	X	Putative integral membrane protein, involved in vesicle formation
YGL053W	PRM8	X	X	X	X	X	X		X	X	X	X	X	X	X	X	Pheromone-regulated protein with 2 predicted transmembrane segments and an FF sequence, a motif involved in COPII binding
YGL054C	ERV14	X	X	X	X	X	X		X	X	X	X	X	X	X	X	Protein localized to COPII-coated vesicles, involved in vesicle formation and incorporation of specific secretory cargo
YGL055W	OLE1	X	X	X	X	X	X		X	X	X	X	X	X	X	X	Delta(9) fatty acid desaturase, required for monounsaturated fatty acid synthesis and for normal distribution of mitochondria
YGL056C	SDS23	X	X	X	X	X	X		X	X	X	X	X	X	X	X	One of two S. cerevisiae homologs (Sds23p and Sds24p) of the S. pombe Sds23 protein, which is implicated in APC/cyclosome regulation
YGL057C	GEP7	X	X	X	X	X	X		X	X	X	X	X	X	X	X	Protein of unknown function
YGL058W	RAD6	X	X	X	X	X	X		X	X	X	X	X	X	X	X	Ubiquitin-conjugating enzyme (E2), involved in postreplication repair (with Rad18p), sporulation, telomere silencing, and ubiquitin-mediated N-end rule protein degradation (with Ubr1p)
YGL059W	PKP2	X	X	X	X	X	X		X	X	X	X	X	X	X	X	Mitochondrial protein kinase that negatively regulates activity of the pyruvate dehydrogenase complex by phosphorylating the ser-133 residue of the Pda1p subunit
YGL060W	YBP2	X	X	X	X	X	X		X	X	X	X	X	X	X	X	Central kinetochore associated protein that mediates mitotic progression
YGL061C	DUO1	X	X	X	X	X	X		X	X	X	X	X	X	X	X	Essential subunit of the Dam1 complex (aka DASH complex), couples kinetochores to the force produced by MT depolymerization thereby aiding in chromosome segregation
YGL062W	PYC1	X	X	X	X	X	X		X	X	X	X	X	X	X	X	Pyruvate carboxylase isoform, cytoplasmic enzyme that converts pyruvate to oxaloacetate
YGL063W	PUS2	X	X	X	X	X	X		X	X	X	X	X	X	X	X	Mitochondrial tRNA:pseudouridine synthase
YGL064C	MRH4	X	X	X	X	X	X		X	X	X	X	X	X	X	X	Mitochondrial ATP-dependent RNA helicase of the DEAD-box family, plays an essential role in mitochondrial function
YGL065C	ALG2	X	X	X	X	X	X		X	X	X	X	X	X	X	X	Mannosyltransferase that catalyzes two consecutive steps in the N-linked glycosylation pathway
YGL066W	SGF73	X	X	X	X	X	X		X	X	X	X	X	X	X	X	Subunit of SAGA histone acetyltransferase complex
YGL067W	NPY1	X	X	X	X	X	X		X	X	X	X	X	X	X	X	NADH diphosphatase (pyrophosphatase), hydrolyzes the pyrophosphate linkage in NADH and related nucleotides
YGL068W	MNP1	X	X	X	X	X	X		X	X	X	X	X	X	X	X	Protein associated with the mitochondrial nucleoid
YGL070C	RPB9	X	X	X	X	X	X		X	X	X	X	X	X	X	X	RNA polymerase II subunit B12.6
YGL071W	AFT1	X	X	X	X	X	X		X	X	X	X	X	X	X	X	Transcription factor involved in iron utilization and homeostasis
YGL073W	HSF1	X	X	X	X	X	X		X	X	X	X	X	X	X	X	Trimeric heat shock transcription factor, activates multiple genes in response to stresses that include hyperthermia
YGL075C	MPS2	X	X	X	X	X	X		X	X	X	X	X	X	X	X	Essential membrane protein localized at the nuclear envelope and spindle pole body (SPB), required for insertion of the newly duplicated SPB into the nuclear envelope
YGL076C	RPL7A	X	X	X	X	X	X		X	X	X	X	X	X	X	X	Protein component of the large (60S) ribosomal subunit, nearly identical to Rpl7Bp and has similarity to E. coli L30 and rat L7 ribosomal proteins
YGL077C	HNM1	X	X	X	X	X	X		X	X	X	X	X	X	X	X	Choline/ethanolamine transporter
YGL078C	DBP3	X	X	X	X	X	X		X	X	X	X	X	X	X	X	Putative ATP-dependent RNA helicase of the DEAD-box family involved in ribosomal biogenesis
YGL079W	YGL079W	X	X	X	X	X	X		X	X	X	X	X	X	X	X	Putative protein of unknown function
YGL080W	FMP37	X	X	X	X	X	X		X	X	X	X	X	X	X	X	Putative protein of unknown function
YGL081W	YGL081W	X	X	X	X	X	X		X	X	X	X	X	X	X	X	Putative protein of unknown function
YGL082W	YGL082W	X	X	X	X	X	X		X	X	X	X	X	X	X	X	Putative protein of unknown function
YGL083W	SCY1	X	X	X	X	X	X		X	X	X	X	X	X	X	X	Putative kinase, suppressor of GTPase mutant, similar to bovine rhodopsin kinase
YGL084C	GUP1	X	X	X	X	X	X		X	X	X	X	X	X	X	X	Plasma membrane protein involved in remodeling GPI anchors
YGL085W	YGL085W	X	X	X	X	X	X		X	X	X	X	X	X	X	X	Putative protein of unknown function, has homology to Staphylococcus aureus nuclease
YGL086W	MAD1	X	X	X	X	X	X		X	X	X	X	X	X	X	X	Coiled-coil protein involved in the spindle-assembly checkpoint
YGL087C	MMS2	X	X	X	X	X	X		X	X	X	X	X	X	X	X	Ubiquitin-conjugating enzyme variant involved in error-free postreplication repair
YGL089C	MF(ALPHA)2	X	X	X	X	X	X		X	X	X	X	X	X	X	X	Mating pheromone alpha-factor, made by alpha cells
YGL090W	LIF1	X	X	X	X	X	X		X	X	X	X	X	X	X	X	Component of the DNA ligase IV complex that mediates nonhomologous end joining in DNA double-strand break repair
YGL091C	NBP35	X	X	X	X	X	X		X	X	X	X	X	X	X	X	Essential iron-sulfur cluster binding protein localized in the cytoplasm
YGL092W	NUP145	X	X	X	X	X	X		X	X	X	X	X	X	X	X	Essential nucleoporin, catalyzes its own cleavage in vivo to generate a C-terminal fragment that assembles into the Nup84p subcomplex of the nuclear pore complex, and an N-terminal fragment of unknown function that is homologous to Nup100p
YGL093W	SPC105	X	X	X	X	X	X		X	X	X	X	X	X	X	X	Protein required for accurate chromosome segregation, localizes to the nuclear side of the spindle pole body
YGL094C	PAN2	X	X	X	X	X	X		X	X	X	X	X	X	X	X	Essential subunit of the Pan2p-Pan3p poly(A)-ribonuclease complex, which acts to control poly(A) tail length and regulate the stoichiometry and activity of postreplication repair complexes
YGL095C	VPS45	X	X	X	X	X	X		X	X	X	X	X	X	X	X	Protein of the Sec1p/Munc-18 family, essential for vacuolar protein sorting
YGL096W	TOS8	X	X	X	X	X	X		X	X	X	X	X	X	X	X	Homeodomain-containing protein and putative transcription factor found associated with chromatin
YGL097W	SRM1	X	X	X	X	X	X		X	X	X	X	X	X	X	X	Nucleotide exchange factor for Gsp1p, localizes to the nucleus, required for nucleocytoplasmic trafficking of macromolecules
YGL098W	USE1	X	X	X	X	X	X		X	X	X	X	X	X	X	X	Essential SNARE protein localized to the ER, involved in retrograde traffic from the Golgi to the ER
YGL099W	LSG1	X	X	X	X	X	X		X	X	X	X	X	X	X	X	Putative GTPase involved in 60S ribosomal subunit biogenesis
YGL100W	SEH1	X	X	X	X	X	X		X	X	X	X	X	X	X	X	Nuclear pore protein that is part of the evolutionarily conserved Nup84p complex (Nup84p, Nup85p, Nup120p, Nup145p, and Seh1p)
YGL101W	YGL101W	X	X	X	X	X	X		X	X	X	X	X	X	X	X	Putative protein of unknown function
YGL103W	RPL28	X	X	X	X	X	X		X	X	X	X	X	X	X	X	Ribosomal protein of the large (60S) ribosomal subunit, has similarity to E. coli L15 and rat L27a ribosomal proteins
YGL104C	VPS73	X	X	X	X	X	X		X	X	X	X	X	X	X	X	Mitochondrial protein
YGL105W	ARC1	X	X	X	X	X	X		X	X	X	X	X	X	X	X	Protein that binds tRNA and methionyl- and glutamyl-tRNA synthetases (Mes1p and Gus1p), delivering tRNA to them, stimulating catalysis, and ensuring their localization to the cytoplasm
YGL106W	MLC1	X	X	X	X	X	X		X	X	X	X	X	X	X	X	Essential light chain for Myo1p, light chain for Myo2p
YGL107C	RMD9	X	X	X	X	X	X		X	X	X	X	X	X	X	X	Mitochondrial protein required for respiratory growth
YGL108C	YGL108C	X	X	X	X	X	X		X	X	X	X	X	X	X	X	Protein of unknown function, predicted to be palmitoylated
YGL110C	CUE3	X	X	X	X	X	X		X	X	X	X	X	X	X	X	Protein of unknown function
YGL111W	NSA1	X	X	X	X	X	X		X	X	X	X	X	X	X	X	Constituent of 66S pre-ribosomal particles, involved in 60S ribosomal subunit biogenesis
YGL112C	TAF6	X	X	X	X	X	X		X	X	X	X	X	X	X	X	Subunit (60 kDa) of TFIID and SAGA complexes, involved in transcription initiation of RNA polymerase II and in chromatin modification, similar to histone H4
YGL113W	SLD3	X	X	X	X	X	X		X	X	X	X	X	X	X	X	Protein involved in the initiation of DNA replication, required for proper assembly of replication proteins at the origins of replication
YGL114W	YGL114W	X	X	X	X	X	X		X	X	X	X	X	X	X	X	Putative protein of unknown function
YGL115W	SNF4	X	X	X	X	X	X		X	X	X	X	X	X	X	X	Activating gamma subunit of the AMP-activated Snf1p kinase complex (contains Snf1p and a Sip1p/Sip2p/Gal83p family member)
YGL116W	CDC20	X	X	X	X	X	X		X	X	X	X	X	X	X	X	Cell-cycle regulated activator of anaphase-promoting complex/cyclosome (APC/C), which is required for metaphase/anaphase transition
YGL117W	YGL117W	X	X	X	X	X	X		X	X	X	X	X	X	X	X	Putative protein of unknown function
YGL119W	ABC1	X	X	X	X	X	X		X	X	X	X	X	X	X	X	Protein required for ubiquinone (coenzyme Q) biosynthesis and for respiratory growth
YGL120C	PRP43	X	X	X	X	X	X		X	X	X	X	X	X	X	X	RNA helicase in the DEAH-box family, functions in both RNA polymerase I and polymerase II transcript metabolism, involved in release of the lariat-intron from the spliceosome
YGL121C	GPG1	X	X	X	X	X	X		X	X	X	X	X	X	X	X	Proposed gamma subunit of the heterotrimeric G protein that interacts with the receptor Gpr1p
YGL122C	NAB2	X	X	X	X	X	X		X	X	X	X	X	X	X	X	Nuclear polyadenylated RNA-binding protein required for nuclear mRNA export and poly(A) tail length control
YGL123W	RPS2	X	X	X	X	X	X		X	X	X	X	X	X	X	X	Protein component of the small (40S) subunit, essential for control of translational accuracy
YGL124C	MON1	X	X	X	X	X	X		X	X	X	X	X	X	X	X	Protein required for fusion of cvt-vesicles and autophagosomes with the vacuole
YGL125W	MET13	X	X	X	X	X	X		X	X	X	X	X	X	X	X	Major isozyme of methylenetetrahydrofolate reductase, catalyzes the reduction of 5,10-methylenetetrahydrofolate to 5-methyltetrahydrofolate in the methionine biosynthesis pathway
YGL126W	SCS3	X	X	X	X	X	X		X	X	X	X	X	X	X	X	Protein required for inositol prototrophy, identified as an ortholog of the FIT family of proteins involved in triglyceride droplet biosynthesis
YGL127C	SOH1	X	X	X	X	X	X		X	X	X	X	X	X	X	X	Subunit of the RNA polymerase II mediator complex
YGL128C	CWC23	X	X	X	X	X	X		X	X	X	X	X	X	X	X	Component of a complex containing Cef1p, putatively involved in pre-mRNA splicing
YGL129C	RSM23	X	X	X	X	X	X		X	X	X	X	X	X	X	X	Mitochondrial ribosomal protein of the small subunit, has similarity to mammalian apoptosis mediator proteins
YGL130W	CEG1	X	X	X	X	X	X		X	X	X	X	X	X	X	X	Alpha (guanylyltransferase) subunit of the mRNA capping enzyme, a heterodimer (the other subunit is CET1, an RNA 5'-triphophatase) involved in adding the 5' cap to mRNA
YGL131C	SNT2	X	X	X	X	X	X		X	X	X	X	X	X	X	X	DNA binding protein with similarity to the S. pombe Snt2 protein
YGL133W	ITC1	X	X	X	X	X	X		X	X	X	X	X	X	X	X	Component of the ATP-dependent Isw2p-Itc1p chromatin remodeling complex, required for repression of a-specific genes, repression of early meiotic genes during mitotic growth, and repression of INO1
YGL134W	PCL10	X	X	X	X	X	X		X	X	X	X	X	X	X	X	Pho85p cyclin
YGL135W	RPL1B	X	X	X	X	X	X		X	X	X	X	X	X	X	X	N-terminally acetylated protein component of the large (60S) ribosomal subunit, nearly identical to Rpl1Ap and has similarity to E. coli L1 and rat L10a ribosomal proteins
YGL136C	MRM2	X	X	X	X	X	X		X	X	X	X	X	X	X	X	Mitochondrial 2' O-ribose methyltransferase, required for methylation of U(2791) in 21S rRNA
YGL137W	SEC27	X	X	X	X	X	X		X	X	X	X	X	X	X	X	Essential beta'-coat protein of the COPI coatomer, involved in ER-to-Golgi and Golgi-to-ER transport
YGL138C	YGL138C	X	X	X	X	X	X		X	X	X	X	X	X	X	X	Putative protein of unknown function
YGL139W	FLC3	X	X	X	X	X	X		X	X	X	X	X	X	X	X	Putative FAD transporter, similar to Flc1p and Flc2p
YGL140C	YGL140C	X	X	X	X	X	X		X	X	X	X	X	X	X	X	Putative protein of unknown function
[truncated: 4,004 more rows]
