# Supplementary material for: Comparative genomics among Saccharomyces cerevisiae × Saccharomyces kudriavzevii natural hybrid strains isolated from wine and beer reveals different origins
Source: BMC Genomics. 2012 Aug 20;13:407. doi: 10.1186/1471-2164-13-407 (PMC3468397; doi:10.1186/1471-2164-13-407)
Supplement: Additional file 5 — Table S3. S. kudriavzevii gene composition for each hybrid. A cross indicates the putative presence of that gene by considering colinearity between S. kudriavzevii and S. cerevisiae genomes. R indicates interspecies recombinant genes. Wine and brewing hybrids are indicated in black and gray lettering, respectively. (XLS 2001 kb) [file 1471-2164-13-407-S5.xls]

## Sheet: Hoja1
Additional file 5. Metabolic pathways and biological processes obtained from a Gene Ontology analysis using the S. kudriavzevii genes retained in each hybrid grouping.
WINE HYBRIDS, except AMH	GOID	GO Name	Nchanged/Nmeasured (%)	P-value
Cellular component	5666	DNA-directed RNA polymerase III complex	16/17 (94.1)	0.028
	16020	membrane	1039/1470 (70.7)	0.049
Molecular function	3899	DNA-directed RNA polymerase activity	31/35 (88.6)	0.016
	4519	endonuclease activity	49/57 (86)	0.007
	16893	endonuclease activity\, active with either ribo- or deoxyribonucleic acids and producing 5’-phosphomonoesters	21/23 (91.3)	0.028
Biological process	16265	death	35/42 (83.3)	0.042
	6839	mitochondrial transport	10/10 (100)	0.033
	6487	protein amino acid N-linked glycosylation	36/42 (85.7)	0.013
Metabolic pathways		Ergosterol_Biosynthesis	17/19 (89.5)	0.049
BREWING HYBRIDS	GOID	GO Name	Nchanged/Nmeasured (%)	P-value
Cellular component	5880	nuclear microtubule	5/5 (100)	0.021
	19774	proteasome core complex\, beta-subunit complex (sensu Eukaryota)	7/7 (100)	0.009
Molecular function	19888	protein phosphatase regulator activity	10/13 (76.9)	0.044
	16979	lipoate-protein ligase activity	5/5 (100)	0.028
	4175	endopeptidase activity	54/89 (60.7)	0.016
	9055	electron carrier activity	15/19 (78.9)	0.007
	16667	oxidoreductase activity\, acting on sulfur group of donors	10/11 (90.9)	0.003
Biological process	42144	vacuole fusion\, non-autophagic	8/10 (80)	0.037
	743	nuclear migration during conjugation with cellular fusion	4/4 (100)	0.047
	7120	axial bud site selection	15/21 (71.4)	0.038
	6314	intron homing	7/8 (87.5)	0.037
	6118	electron transport	72/124 (58.1)	0.014
	1300	chronological cell aging	8/9 (88.9)	0.018
	6487	protein amino acid N-linked glycosylation	28/42 (66.7)	0.017
	9410	response to xenobiotic stimulus	9/10 (90)	0.009
Metabolic pathways		tRNA_Synthetases	23/35 (65.7)	0.026
		Glycine_serine_and_threonine_metabolism	27/42 (64.3)	0.03
		Mitochondrial_tRNA_Synthetases	11/14 (78.6)	0.03
		Fatty_Acid_Elongation_Saturated	4/4 (100)	0.039
		Arginine_and_proline_metabolism	16/23 (69.6)	0.042
		Sulfur_metabolism	9/11 (81.8)	0.046
		Sulfur_Degradation	4/4 (100)	0.048
ALL HYBRIDS, except AMH	GOID	GO Name	Nchanged/Nmeasured (%)	PermuteP
Cellular component	16602	CCAAT-binding factor complex	4/4 (100)	0.018
	5739	mitochondrion	397/954 (41.6)	0.039
	5880	nuclear microtubule	5/5 (100)	0.009
	30880	RNA polymerase complex	18/31 (58.1)	0.043
	5816	spindle pole body	29/52 (55.8)	0.009
	30120	vesicle coat	19/33 (57.6)	0.036
Molecular function	16835	carbon-oxygen lyase activity	22/40 (55)	0.033
	19829	cation-transporting ATPase activity	17/29 (58.6)	0.028
	4536	deoxyribonuclease activity	11/17 (64.7)	0.043
	3899	DNA-directed RNA polymerase activity	20/35 (57.1)	0.04
	9055	electron carrier activity	15/19 (78.9)	0
	15078	hydrogen ion transporter activity	34/60 (56.7)	0.005
	5506	iron ion binding	8/11 (72.7)	0.033
	3774	motor activity	13/21 (61.9)	0.038
	16668	oxidoreductase activity\, acting on sulfur group of donors\, NAD or NADP as acceptor	5/6 (83.3)	0.038
	4661	protein geranylgeranyltransferase activity	4/4 (100)	0.025
	19888	protein phosphatase regulator activity	9/13 (69.2)	0.043
	5048	signal sequence binding	9/13 (69.2)	0.03
Biological process	1323	age-dependent general metabolic decline during chronological cell aging	5/6 (83.3)	0.043
	1324	age-dependent response to oxidative stress during chronological cell aging	5/6 (83.3)	0.043
	6754	ATP biosynthesis	18/31 (58.1)	0.039
	6118	electron transport	60/124 (48.4)	0.041
	51656	establishment of organelle localization	12/19 (63.2)	0.032
	15908	fatty acid transport	4/4 (100)	0.025
	6818	hydrogen transport	23/37 (62.2)	0.004
	6314	intron homing	7/8 (87.5)	0.004
	6839	mitochondrial transport	7/10 (70)	0.047
	9435	NAD biosynthesis	7/10 (70)	0.047
	743	nuclear migration during conjugation with cellular fusion	4/4 (100)	0.02
	6119	oxidative phosphorylation	26/45 (57.8)	0.012
	18348	protein amino acid geranylgeranylation	4/4 (100)	0.025
	6487	protein amino acid N-linked glycosylation	25/42 (59.5)	0.003
	8216	spermidine metabolism	3/3 (100)	0.046
Metabolic pathways		Glutamate_metabolism	15/27 (55.6)	0.046
		Sulfur_metabolism	8/11 (72.7)	0.021
		Mitochondrial_tRNA_Synthetases	9/14 (64.3)	0.048
		NAD_Salvage_Pathway	5/6 (83.3)	0.027
		Sulfate_Assimilation_Pathway_II	5/6 (83.3)	0.019
		tRNA_Synthetases	19/35 (54.3)	0.027
AMH	GOID	GO Name	Nchanged/Nmeasured (%)	PermuteP
Cellular component	5811	lipid particle	16/33 (48.5)	0.04
	8250	oligosaccharyl transferase complex	5/7 (71.4)	0.038
	9331	glycerol-3-phosphate dehydrogenase complex	3/3 (100)	0.033
	5827	polar microtubule	3/3 (100)	0.022
	5838	proteasome regulatory particle (sensu Eukaryota)	13/22 (59.1)	0.007
	5686	snRNP U2	8/11 (72.7)	0.01
	5956	protein kinase CK2 complex	4/4 (100)	0.006
	5880	nuclear microtubule	5/5 (100)	0.001
Molecular function	4527	exonuclease activity	18/39 (46.2)	0.049
	3704	specific RNA polymerase II transcription factor activity	19/40 (47.5)	0.033
	5384	manganese ion transporter activity	4/5 (80)	0.045
	3756	protein disulfide isomerase activity	4/5 (80)	0.028
	8649	rRNA methyltransferase activity	4/5 (80)	0.038
	16866	intramolecular transferase activity	9/15 (60)	0.026
	3680	AT DNA binding	3/3 (100)	0.034
	15085	calcium ion transporter activity	3/3 (100)	0.031
	4818	glutamate-tRNA ligase activity	3/3 (100)	0.036
	8252	nucleotidase activity	3/3 (100)	0.021
	16986	transcription initiation factor activity	3/3 (100)	0.037
	5486	t-SNARE activity	7/10 (70)	0.012
	3690	double-stranded DNA binding	6/8 (75)	0.011
	8409	5’-3’ exonuclease activity	4/4 (100)	0.008
	4622	lysophospholipase activity	4/4 (100)	0.011
	4682	protein kinase CK2 activity	4/4 (100)	0.006
Biological process	6608	snRNP protein import into nucleus	13/25 (52)	0.038
	6368	RNA elongation from RNA polymerase II promoter	11/20 (55)	0.021
	6972	hyperosmotic response	5/7 (71.4)	0.036
	6915	apoptosis	7/11 (63.6)	0.039
	30261	chromosome condensation	7/11 (63.6)	0.028
	45132	meiotic chromosome segregation	7/11 (63.6)	0.023
	7064	mitotic sister chromatid cohesion	8/13 (61.5)	0.044
	245	spliceosome assembly	9/15 (60)	0.029
	86	G2/M transition of mitotic cell cycle	13/24 (54.2)	0.033
	819	sister chromatid segregation	23/48 (47.9)	0.018
	6424	glutamyl-tRNA aminoacylation	3/3 (100)	0.036
	69	kinetochore assembly	3/3 (100)	0.034
	1558	regulation of cell growth	3/3 (100)	0.035
	6390	transcription from mitochondrial promoter	3/3 (100)	0.032
	6407	rRNA export from nucleus	15/27 (55.6)	0.013
	6734	NADH metabolism	4/4 (100)	0.017
	6356	regulation of transcription from RNA polymerase I promoter	4/4 (100)	0.006
	6855	multidrug transport	7/9 (77.8)	0.009
	6511	ubiquitin-dependent protein catabolism	50/109 (45.9)	0.002
	1	mitochondrion inheritance	12/15 (80)	0
Metabolic pathways		Histidine biosynthesis	5/7 (71.4)	0.039
		Fatty_acid_metabolism	11/17 (64.7)	0.01
